# Supplementary material for: Interaction between HER2 and ATM predicts poor survival in bladder cancer patients
Source: J Cell Mol Med. 2022 Sep 3;26(19):4959–73. doi: 10.1111/jcmm.17512 (PMC9549494; doi:10.1111/jcmm.17512)
Supplement: Supplementary file 2 — Table S1–S5 [file JCMM-26-4959-s001.xlsx]

## Sheet: Supplementary Table 1. 
	Supplementary Table 1. TCGA, Cell 2017 datasite MIBC
Patient ID	Cancer Type Detailed	Neoplasm Histologic Type	Overall Survival (Months)	Overall Survival Status ALIVE=1, DESEACED=2	Sex Male(1)/female(2)	Sample Type	ERBB2_RNASEQ	ATM_RNASEQ	ERBB2_MEDIAN_GROUP	ATM_MEDIAN_GROUP	ATM/ERBB2 LOW/LOW=1,LOW/HIGH=2, HIGH/HIGH=3,HIGH/LOW=4	HER2 Protein	ATM Protein	ATM Protein/HER2 Protein LOW/LOW=1,LOW/HIGH=2, HIGH/HIGH=3,HIGH/LOW=4	HER2_MEDIAN_GROUP	ATM_MEDIAN_GROUP
TCGA-2F-A9KO	Bladder Urothelial Carcinoma					Primary	5981.92	843.732	1	2	4	-0.30375	0.60866	4	1	2
TCGA-2F-A9KP	Bladder Urothelial Carcinoma	Muscle invasive urothelial carcinoma (pT2 or above)	11.96	2	1	Primary	298165	850.603	2	2	3
TCGA-2F-A9KQ	Bladder Urothelial Carcinoma	Muscle invasive urothelial carcinoma (pT2 or above)	94.81	1	1	Primary	6193.32	519.703	1	1	1	0.62439	-0.76729	2	2	1
TCGA-2F-A9KR	Bladder Urothelial Carcinoma	Muscle invasive urothelial carcinoma (pT2 or above)	104.57	2	2	Primary	7901.73	505.255	2	1	2	-0.6675	-0.86364	1	1	1
TCGA-2F-A9KT	Bladder Urothelial Carcinoma	Muscle invasive urothelial carcinoma (pT2 or above)	108.87	1	1	Primary	4391.75	217.637	1	1	1	-0.9921	-0.97648	1	1	1
TCGA-2F-A9KW	Bladder Urothelial Carcinoma	Muscle invasive urothelial carcinoma (pT2 or above)	8.34	2	2	Primary	2870.46	469.159	1	1	1
TCGA-4Z-AA7M	Bladder Urothelial Carcinoma	Muscle invasive urothelial carcinoma (pT2 or above)	16.26	1	1	Primary	3986.38	1301.74	1	2	4	-0.022885	0.38564	4	1	2
TCGA-4Z-AA7N	Bladder Urothelial Carcinoma	Muscle invasive urothelial carcinoma (pT2 or above)	44.91	2	1	Primary	10338	2511.94	2	2	3
TCGA-4Z-AA7O	Bladder Urothelial Carcinoma	Muscle invasive urothelial carcinoma (pT2 or above)	16.82	1	1	Primary	11185.4	400.998	2	1	2	1.3498	0.29342	3	2	2
TCGA-4Z-AA7Q	Bladder Urothelial Carcinoma	Muscle invasive urothelial carcinoma (pT2 or above)	16.75	2	1	Primary	7792.72	655.629	2	2	3	0.27703	0.2219	3	2	2
TCGA-4Z-AA7R	Bladder Urothelial Carcinoma	Muscle invasive urothelial carcinoma (pT2 or above)	17.15	2	1	Primary	11381.4	918.113	2	2	3	1.0511	0.38232	3	2	2
TCGA-4Z-AA7S	Bladder Urothelial Carcinoma	Muscle invasive urothelial carcinoma (pT2 or above)	34.95	2	1	Primary	307567	323.527	2	1	2	4.1557	-0.6855	2	2	1
TCGA-4Z-AA7W	Bladder Urothelial Carcinoma	Muscle invasive urothelial carcinoma (pT2 or above)	27.6	1	1	Primary	8685.56	241.193	2	1	2	0.31639	0.2497	3	2	2
TCGA-4Z-AA7Y	Bladder Urothelial Carcinoma	Muscle invasive urothelial carcinoma (pT2 or above)	50	1	1	Primary	5258.83	543.369	1	1	1	0.71471	0.042003	3	2	2
TCGA-4Z-AA80	Bladder Urothelial Carcinoma	Muscle invasive urothelial carcinoma (pT2 or above)	0.62	2	1	Primary	9580.63	678.45	2	2	3	0.6244	0.19477	3	2	2
TCGA-4Z-AA81	Bladder Urothelial Carcinoma	Muscle invasive urothelial carcinoma (pT2 or above)	41.72	2	1	Primary	7914.6	293.664	2	1	2	0.20673	0.39234	3	2	2
TCGA-4Z-AA82	Bladder Urothelial Carcinoma	Muscle invasive urothelial carcinoma (pT2 or above)	51.12	2	1	Primary	2658.15	623.772	1	2	4	-0.31773	-0.069739	1	1	1
TCGA-4Z-AA83	Bladder Urothelial Carcinoma	Muscle invasive urothelial carcinoma (pT2 or above)	66.49	1	1	Primary	4296.37	852.805	1	2	4	0.54067	0.30883	3	2	2
TCGA-4Z-AA84	Bladder Urothelial Carcinoma	Muscle invasive urothelial carcinoma (pT2 or above)	15.11	1	1	Primary	6460.22	677.692	1	2	4	0.46691	-1.5152	2	2	1
TCGA-4Z-AA86	Bladder Urothelial Carcinoma	Muscle invasive urothelial carcinoma (pT2 or above)	10.22	2	1	Primary	7730.83	702.712	2	2	3	-0.28267	-0.43386	1	1	1
TCGA-4Z-AA87	Bladder Urothelial Carcinoma	Muscle invasive urothelial carcinoma (pT2 or above)	47.77	1	1	Primary	13069.6	278.437	2	1	2	-0.20722	-0.32852	1	1	1
TCGA-4Z-AA89	Bladder Urothelial Carcinoma	Muscle invasive urothelial carcinoma (pT2 or above)	33.8	1	1	Primary	6608.75	609.606	1	2	4	1.1867	0.057751	3	2	2
TCGA-5N-A9KI	Bladder Urothelial Carcinoma	Muscle invasive urothelial carcinoma (pT2 or above)	2.5	2	2	Primary	18897.3	290.119	2	1	2	1.1714	-1.035	2	2	1
TCGA-5N-A9KM	Bladder Urothelial Carcinoma	Muscle invasive urothelial carcinoma (pT2 or above)	17.41	2	2	Primary	8349.51	1002.43	2	2	3
TCGA-BL-A0C8	Bladder Urothelial Carcinoma		40.05	1	1	Primary	4022.17	647.024	1	2	4	0.54135	-0.37127	2	2	1
TCGA-BL-A13I	Bladder Urothelial Carcinoma	Muscle invasive urothelial carcinoma (pT2 or above)	7.33	2	2	Primary	1083.33	1030.74	1	2	4	-1.0589	1.2236	4	1	2
TCGA-BL-A13J	Bladder Urothelial Carcinoma	Muscle invasive urothelial carcinoma (pT2 or above)	2.66	2	1	Primary	4675.34	626.063	1	2	4	0.65624	-0.53184	2	2	1
TCGA-BL-A3JM	Bladder Urothelial Carcinoma	Muscle invasive urothelial carcinoma (pT2 or above)	6.73	2	1	Primary	2775.44	829.786	1	2	4	-0.46336	0.5524	4	1	2
TCGA-BL-A5ZZ	Bladder Urothelial Carcinoma	Muscle invasive urothelial carcinoma (pT2 or above)	12.39	1	2	Primary	1557.49	911.211	1	2	4
TCGA-BT-A0S7	Bladder Urothelial Carcinoma	Muscle invasive urothelial carcinoma (pT2 or above)	6.57	2	1	Primary	6591.46	1010.67	1	2	4	-0.01281	1.1005	4	1	2
TCGA-BT-A0YX	Bladder Urothelial Carcinoma	Muscle invasive urothelial carcinoma (pT2 or above)	13.14	2	2	Primary	3878.85	579.773	1	1	1	0.064725	-0.68438	1	1	1
TCGA-BT-A20J	Bladder Urothelial Carcinoma	Muscle invasive urothelial carcinoma (pT2 or above)	19.02	2	1	Primary	4400.49	578.755	1	1	1	-0.76571	0.81391	4	1	2
TCGA-BT-A20N	Bladder Urothelial Carcinoma	Muscle invasive urothelial carcinoma (pT2 or above)	26.12	2	1	Primary	3172.26	363.489	1	1	1	-0.27539	0.0051105	4	1	2
TCGA-BT-A20O	Bladder Urothelial Carcinoma	Muscle invasive urothelial carcinoma (pT2 or above)	12.16	2	1	Primary	1288.84	2012.89	1	2	4	-0.65106	1.2437	4	1	2
TCGA-BT-A20P	Bladder Urothelial Carcinoma	Muscle invasive urothelial carcinoma (pT2 or above)	17.87	2	2	Primary	9725.85	580.512	2	1	2	1.0612	0.20628	3	2	2
TCGA-BT-A20Q	Bladder Urothelial Carcinoma	Muscle invasive urothelial carcinoma (pT2 or above)	19.48	2	1	Primary	8460.02	980.715	2	2	3	1.4624	-0.22073	2	2	1
TCGA-BT-A20R	Bladder Urothelial Carcinoma	Muscle invasive urothelial carcinoma (pT2 or above)	5.06	2	2	Primary	13619.9	646.277	2	2	3	1.5729	0.6142	3	2	2
TCGA-BT-A20T	Bladder Urothelial Carcinoma	Muscle invasive urothelial carcinoma (pT2 or above)	14.88	2	1	Primary	13250.7	549.675	2	1	2	-0.03476	0.28116	4	1	2
TCGA-BT-A20U	Bladder Urothelial Carcinoma	Muscle invasive urothelial carcinoma (pT2 or above)	14.95	2	2	Primary	5628.66	981.197	1	2	4	-0.58303	0.60805	4	1	2
TCGA-BT-A20V	Bladder Urothelial Carcinoma	Muscle invasive urothelial carcinoma (pT2 or above)	5.06	2	2	Primary	4027.79	557.752	1	1	1	-0.091075	0.80768	4	1	2
TCGA-BT-A20W	Bladder Urothelial Carcinoma	Muscle invasive urothelial carcinoma (pT2 or above)	8.34	2	1	Primary	11606.1	688.619	2	2	3	-0.33662	0.41647	4	1	2
TCGA-BT-A20X	Bladder Urothelial Carcinoma	Muscle invasive urothelial carcinoma (pT2 or above)	8.25	2	1	Primary	1784.2	612.7	1	2	4	-0.41742	-0.017726	1	1	1
TCGA-BT-A2LA	Bladder Urothelial Carcinoma	Muscle invasive urothelial carcinoma (pT2 or above)	17.15	1	1	Primary	443.726	340.288	1	1	1	-1.4979	-1.2136	1	1	1
TCGA-BT-A2LB	Bladder Urothelial Carcinoma	Muscle invasive urothelial carcinoma (pT2 or above)	16.16	2	2	Primary	12667.1	353.151	2	1	2	0.71042	0.14721	3	2	2
TCGA-BT-A2LD	Bladder Urothelial Carcinoma	Muscle invasive urothelial carcinoma (pT2 or above)	20.47	2	2	Primary	10652.5	312.562	2	1	2	-1.1691	-0.32615	1	1	1
TCGA-BT-A3PH	Bladder Urothelial Carcinoma	Muscle invasive urothelial carcinoma (pT2 or above)	4.66	2	1	Primary	9017.82	270.44	2	1	2	1.568	-1.2909	2	2	1
TCGA-BT-A3PJ	Bladder Urothelial Carcinoma	Muscle invasive urothelial carcinoma (pT2 or above)	25.92	1	1	Primary	3036.67	1299.11	1	2	4	-0.3861	0.88359	4	1	2
TCGA-BT-A3PK	Bladder Urothelial Carcinoma	Muscle invasive urothelial carcinoma (pT2 or above)	9.95	2	1	Primary	72754.1	434.268	2	1	2	-1.5033	-1.4703	1	1	1
TCGA-BT-A42B	Bladder Urothelial Carcinoma	Muscle invasive urothelial carcinoma (pT2 or above)	17.54	2	1	Primary	N	N	2	2	3	-1.0714	0.38024	4	1	2
TCGA-BT-A42C	Bladder Urothelial Carcinoma	Muscle invasive urothelial carcinoma (pT2 or above)	28.68	1	1	Primary	5288.32	326.451	1	1	1	-0.17742	-0.49408	1	1	1
TCGA-BT-A42E	Bladder Urothelial Carcinoma	Muscle invasive urothelial carcinoma (pT2 or above)	36.4	1	1	Primary	2137.27	1024.43	1	2	4	-0.73256	-0.45334	1	1	1
TCGA-BT-A42F	Bladder Urothelial Carcinoma	Muscle invasive urothelial carcinoma (pT2 or above)	28.38	1	1	Primary	3708.04	287.209	1	1	1
TCGA-C4-A0EZ	Bladder Urothelial Carcinoma	Muscle invasive urothelial carcinoma (pT2 or above)	8.97	2	2	Primary	659.385	582.285	1	1	1	-0.51021	0.037691	4	1	2
TCGA-C4-A0F0	Bladder Urothelial Carcinoma	Muscle invasive urothelial carcinoma (pT2 or above)	1.94	1	1	Primary	1370.37	524.922	1	1	1	-1.3596	0.50138	4	1	2
TCGA-C4-A0F1	Bladder Urothelial Carcinoma	Muscle invasive urothelial carcinoma (pT2 or above)	2.92	1	1	Primary	3187.46	436.822	1	1	1	0.24058	-0.37046	2	2	1
TCGA-C4-A0F6	Bladder Urothelial Carcinoma	Muscle invasive urothelial carcinoma (pT2 or above)	23	1	2	Primary	27265.3	668.505	2	2	3	1.4499	-0.20908	2	2	1
TCGA-C4-A0F7	Bladder Urothelial Carcinoma	Muscle invasive urothelial carcinoma (pT2 or above)	2.04	2	1	Primary	2741.94	539.705	1	1	1	-0.10096	0.10799	4	1	2
TCGA-CF-A1HR	Bladder Urothelial Carcinoma	Muscle invasive urothelial carcinoma (pT2 or above)	12.78	1	1	Primary	15567.6	641.615	2	2	3	0.83849	0.92086	3	2	2
TCGA-CF-A1HS	Bladder Urothelial Carcinoma	Muscle invasive urothelial carcinoma (pT2 or above)	12.55	1	2	Primary	2040.65	415.421	1	1	1	-0.45181	-1.2153	1	1	1
TCGA-CF-A27C	Bladder Urothelial Carcinoma	Muscle invasive urothelial carcinoma (pT2 or above)	13.96	1	1	Primary	12282.3	449.874	2	1	2	2.2905	-1.1682	2	2	1
TCGA-CF-A3MF	Bladder Urothelial Carcinoma	Muscle invasive urothelial carcinoma (pT2 or above)	12.58	1	1	Primary	12405.8	442.914	2	1	2	1.6412	0.32621	3	2	2
TCGA-CF-A3MG	Bladder Urothelial Carcinoma	Muscle invasive urothelial carcinoma (pT2 or above)	12.12	1	1	Primary	8794.31	216.114	2	1	2	1.2681	-0.065896	2	2	1
TCGA-CF-A3MH	Bladder Urothelial Carcinoma	Muscle invasive urothelial carcinoma (pT2 or above)	13.07	1	1	Primary	9824.03	404.982	2	1	2	0.46281	0.0012339	3	2	2
TCGA-CF-A3MI	Bladder Urothelial Carcinoma	Muscle invasive urothelial carcinoma (pT2 or above)	12.16	1	1	Primary	11046.2	486.724	2	1	2	1.779	0.22615	3	2	2
TCGA-CF-A47S	Bladder Urothelial Carcinoma	Muscle invasive urothelial carcinoma (pT2 or above)	10.94	1	1	Primary	7666.41	384.047	2	1	2	1.1583	-0.048575	2	2	1
TCGA-CF-A47T	Bladder Urothelial Carcinoma	Muscle invasive urothelial carcinoma (pT2 or above)	12.65	2	2	Primary	11408.5	651.36	2	2	3	1.4832	0.44298	3	2	2
TCGA-CF-A47V	Bladder Urothelial Carcinoma	Muscle invasive urothelial carcinoma (pT2 or above)	12.45	1	1	Primary	6433.31	613.181	1	2	4	1.1622	-0.22736	2	2	1
TCGA-CF-A47W	Bladder Urothelial Carcinoma	Muscle invasive urothelial carcinoma (pT2 or above)	12.09	1	1	Primary	8402.83	345.283	2	1	2	1.037	-0.30251	2	2	1
TCGA-CF-A47X	Bladder Urothelial Carcinoma	Muscle invasive urothelial carcinoma (pT2 or above)	12.61	1	1	Primary	10913.7	722.988	2	2	3
TCGA-CF-A47Y	Bladder Urothelial Carcinoma	Muscle invasive urothelial carcinoma (pT2 or above)	12.25	1	1	Primary	7209.98	756.168	1	2	4	1.0468	-0.15202	2	2	1
TCGA-CF-A5U8	Bladder Urothelial Carcinoma	Muscle invasive urothelial carcinoma (pT2 or above)	13.11	1	1	Primary	9142.71	529.07	2	1	2	1.1411	-0.62806	2	2	1
TCGA-CF-A5UA	Bladder Urothelial Carcinoma	Muscle invasive urothelial carcinoma (pT2 or above)	11.99	1	1	Primary	7268.39	406.561	1	1	1	0.50199	0.078089	3	2	2
TCGA-CF-A7I0	Bladder Urothelial Carcinoma	Muscle invasive urothelial carcinoma (pT2 or above)	12.09	1	1	Primary	11255.6	456.534	2	1	2
TCGA-CF-A8HX	Bladder Urothelial Carcinoma	Muscle invasive urothelial carcinoma (pT2 or above)	11.33	1	2	Primary	11506.7	307.082	2	1	2	1.3051	-0.30772	2	2	1
TCGA-CF-A8HY	Bladder Urothelial Carcinoma	Muscle invasive urothelial carcinoma (pT2 or above)	11.33	1	1	Primary	15191.5	284.254	2	1	2	1.6311	0.45445	3	2	2
TCGA-CF-A9FF	Bladder Urothelial Carcinoma	Muscle invasive urothelial carcinoma (pT2 or above)	11.86	1	1	Primary	6959.18	482.822	1	1	1	0.45101	0.13259	3	2	2
TCGA-CF-A9FH	Bladder Urothelial Carcinoma	Muscle invasive urothelial carcinoma (pT2 or above)	-2.1	1	1	Primary	7907.7	646.208	2	2	3	1.5181	-0.25573	2	2	1
TCGA-CF-A9FL	Bladder Urothelial Carcinoma	Muscle invasive urothelial carcinoma (pT2 or above)	18.56	2	1	Primary	8936.67	791.416	2	2	3	1.502	0.2122	3	2	2
TCGA-CF-A9FM	Bladder Urothelial Carcinoma		13.07	1	1	Primary	9894.01	844.956	2	2	3	0.88697	0.25276	3	2	2
TCGA-CU-A0YN	Bladder Urothelial Carcinoma	Muscle invasive urothelial carcinoma (pT2 or above)	12.91	2	1	Primary	3164.43	492.142	1	1	1	-1.6607	-1.016	1	1	1
TCGA-CU-A0YO	Bladder Urothelial Carcinoma	Muscle invasive urothelial carcinoma (pT2 or above)	4.89	2	1	Primary	8764.46	692.308	2	2	3
TCGA-CU-A0YR	Bladder Urothelial Carcinoma	Muscle invasive urothelial carcinoma (pT2 or above)	15.11	2	1	Primary	143431	1111.66	2	2	3
TCGA-CU-A3KJ	Bladder Urothelial Carcinoma	Muscle invasive urothelial carcinoma (pT2 or above)	18.46	1	1	Primary	4131.01	524.581	1	1	1	-0.13515	0.19884	4	1	2
TCGA-CU-A3QU	Bladder Urothelial Carcinoma	Muscle invasive urothelial carcinoma (pT2 or above)	5.19	1	1	Primary	17432.7	522.485	2	1	2	1.5843	0.0004766	2	2	1
TCGA-CU-A3YL	Bladder Urothelial Carcinoma	Muscle invasive urothelial carcinoma (pT2 or above)	29.76	1	1	Primary	33327.4	1000	2	2	3	1.6323	-0.44773	2	2	1
TCGA-CU-A5W6	Bladder Urothelial Carcinoma	Muscle invasive urothelial carcinoma (pT2 or above)	1.84	2	1	Primary	13042.9	574.413	2	1	2	0.59485	-0.25666	2	2	1
TCGA-CU-A72E	Bladder Urothelial Carcinoma	Muscle invasive urothelial carcinoma (pT2 or above)	13.57	2	1	Primary	7321.41	648.582	1	2	4	0.84848	0.1481	3	2	2
TCGA-DK-A1A3	Bladder Urothelial Carcinoma	Muscle invasive urothelial carcinoma (pT2 or above)	21.85	2	1	Primary	16362.3	933.279	2	2	3	0.7968	-0.25417	2	2	1
TCGA-DK-A1A5	Bladder Urothelial Carcinoma	Muscle invasive urothelial carcinoma (pT2 or above)	2.14	2	1	Primary	148806	596.31	2	2	3	3.3462	0.32769	3	2	2
TCGA-DK-A1A6	Bladder Urothelial Carcinoma	Muscle invasive urothelial carcinoma (pT2 or above)	66.36	1	1	Primary	106794	469.874	2	1	2	2.8501	0.060199	3	2	2
TCGA-DK-A1A6	Bladder Urothelial Carcinoma	Muscle invasive urothelial carcinoma (pT2 or above)	66.36	1	1	Metastasis
TCGA-DK-A1A7	Bladder Urothelial Carcinoma	Muscle invasive urothelial carcinoma (pT2 or above)	18.4	1	2	Primary	15331.1	722.103	2	2	3
TCGA-DK-A1AA	Bladder Urothelial Carcinoma	Muscle invasive urothelial carcinoma (pT2 or above)	18.99	1	1	Primary	8485.88	1121.87	2	2	3	0.91718	-0.49416	2	2	1
TCGA-DK-A1AB	Bladder Urothelial Carcinoma	Muscle invasive urothelial carcinoma (pT2 or above)	16.69	2	2	Primary	5049.63	629.716	1	2	4	0.54418	-0.60359	2	2	1
TCGA-DK-A1AC	Bladder Urothelial Carcinoma	Muscle invasive urothelial carcinoma (pT2 or above)	130.78	1	1	Primary	6287.01	737.137	1	2	4	0.61545	0.43818	3	2	2
TCGA-DK-A1AD	Bladder Urothelial Carcinoma	Muscle invasive urothelial carcinoma (pT2 or above)	112.35	1	1	Primary	15306.4	702.39	2	2	3	0.68885	-0.32547	2	2	1
TCGA-DK-A1AE	Bladder Urothelial Carcinoma	Muscle invasive urothelial carcinoma (pT2 or above)	16.13	1	1	Primary	1852.33	1392.87	1	2	4	-0.83129	0.74367	4	1	2
TCGA-DK-A1AF	Bladder Urothelial Carcinoma	Muscle invasive urothelial carcinoma (pT2 or above)	17.61	1	2	Primary	7541.66	1158.08	2	2	3	0.010746	0.050884	4	1	2
TCGA-DK-A1AG	Bladder Urothelial Carcinoma	Muscle invasive urothelial carcinoma (pT2 or above)	15.6	1	1	Primary	10502.6	1119.26	2	2	3	1.4946	0.49014	3	2	2
TCGA-DK-A2HX	Bladder Urothelial Carcinoma	Muscle invasive urothelial carcinoma (pT2 or above)	46.65	2	2	Primary	18830.8	577.793	2	1	2	0.66347	-0.15347	2	2	1
TCGA-DK-A2I1	Bladder Urothelial Carcinoma	Muscle invasive urothelial carcinoma (pT2 or above)	17.94	1	2	Primary	8956.58	592.126	2	2	3	1.1293	0.5358	3	2	2
TCGA-DK-A2I2	Bladder Urothelial Carcinoma	Muscle invasive urothelial carcinoma (pT2 or above)	7.79	2	2	Primary	2489.54	720.655	1	2	4	-1.5571	0.42818	4	1	2
TCGA-DK-A2I4	Bladder Urothelial Carcinoma	Muscle invasive urothelial carcinoma (pT2 or above)	142.67	1	1	Primary	5469.17	1376.47	1	2	4	0.36616	0.92586	3	2	2
TCGA-DK-A2I6	Bladder Urothelial Carcinoma	Muscle invasive urothelial carcinoma (pT2 or above)	87.25	1	1	Primary	47507.6	271.442	2	1	2
TCGA-DK-A3IK	Bladder Urothelial Carcinoma	Muscle invasive urothelial carcinoma (pT2 or above)	4.8	2	1	Primary	12023.6	823.92	2	2	3	0.36169	-0.84827	2	2	1
TCGA-DK-A3IL	Bladder Urothelial Carcinoma	Muscle invasive urothelial carcinoma (pT2 or above)	13.57	2	2	Primary	12923.6	810.605	2	2	3	1.34	0.10982	3	2	2
TCGA-DK-A3IM	Bladder Urothelial Carcinoma	Muscle invasive urothelial carcinoma (pT2 or above)	8.15	2	1	Primary	2634.37	416.981	1	1	1	-1.1667	-1.4773	1	1	1
TCGA-DK-A3IN	Bladder Urothelial Carcinoma	Muscle invasive urothelial carcinoma (pT2 or above)	8.21	2	1	Primary	4395.14	653.832	1	2	4	-0.49529	0.35682	4	1	2
TCGA-DK-A3IQ	Bladder Urothelial Carcinoma	Muscle invasive urothelial carcinoma (pT2 or above)	17.71	2	1	Primary	4330.26	923.077	1	2	4	-0.70126	0.017407	4	1	2
TCGA-DK-A3IS	Bladder Urothelial Carcinoma	Muscle invasive urothelial carcinoma (pT2 or above)	50.23	1	1	Primary	16297.9	529.597	2	1	2
TCGA-DK-A3IT	Bladder Urothelial Carcinoma	Muscle invasive urothelial carcinoma (pT2 or above)	21.29	1	1	Primary	6926.66	903.391	1	2	4	0.19357	0.63514	3	2	2
TCGA-DK-A3IU	Bladder Urothelial Carcinoma	Muscle invasive urothelial carcinoma (pT2 or above)	23.19	2	1	Primary	4956.91	1068.87	1	2	4	0.2311	0.6645	3	2	2
TCGA-DK-A3IV	Bladder Urothelial Carcinoma	Muscle invasive urothelial carcinoma (pT2 or above)	9.66	2	1	Primary	15489.4	1165.18	2	2	3	-1.256	0.20847	4	1	2
TCGA-DK-A3WW	Bladder Urothelial Carcinoma	Muscle invasive urothelial carcinoma (pT2 or above)	20.8	1	1	Primary	1525.62	438.805	1	1	1	-1.7424	-0.26578	1	1	1
TCGA-DK-A3WX	Bladder Urothelial Carcinoma	Muscle invasive urothelial carcinoma (pT2 or above)	10.55	2	2	Primary	3354.18	991.257	1	2	4	-1.6633	-1.7229	1	1	1
TCGA-DK-A3WY	Bladder Urothelial Carcinoma	Muscle invasive urothelial carcinoma (pT2 or above)	163.17	1	2	Primary	1298.07	2220.13	1	2	4	-1.4568	0.51624	4	1	2
TCGA-DK-A3X1	Bladder Urothelial Carcinoma	Muscle invasive urothelial carcinoma (pT2 or above)	66	1	2	Primary	5900.94	1028.2	1	2	4	0.73289	0.58194	3	2	2
TCGA-DK-A3X2	Bladder Urothelial Carcinoma	Muscle invasive urothelial carcinoma (pT2 or above)	17.97	2	1	Primary	4621.69	617.573	1	2	4	0.40578	-0.80968	2	2	1
TCGA-DK-A6AV	Bladder Urothelial Carcinoma	Muscle invasive urothelial carcinoma (pT2 or above)	64.13	1	2	Primary	7111.53	388.466	1	1	1
TCGA-DK-A6AW	Bladder Urothelial Carcinoma	Muscle invasive urothelial carcinoma (pT2 or above)	53.25	1	1	Primary	10161.7	213.604	2	1	2	1.4823	-1.0918	2	2	1
TCGA-DK-A6B0	Bladder Urothelial Carcinoma	Muscle invasive urothelial carcinoma (pT2 or above)	76.54	1	1	Primary	8952.36	570.739	2	1	2	1.5759	0.19909	3	2	2
TCGA-DK-A6B1	Bladder Urothelial Carcinoma	Muscle invasive urothelial carcinoma (pT2 or above)	67.31	1	1	Primary	24446.2	634.785	2	2	3	1.4764	0.6478	3	2	2
TCGA-DK-A6B2	Bladder Urothelial Carcinoma	Muscle invasive urothelial carcinoma (pT2 or above)	15.67	1	1	Primary	8979.48	789.782	2	2	3	0.72652	0.26194	3	2	2
TCGA-DK-A6B5	Bladder Urothelial Carcinoma	Muscle invasive urothelial carcinoma (pT2 or above)	50.66	1	1	Primary	7467.5	680.585	1	2	4	0.35174	0.016359	3	2	2
TCGA-DK-A6B6	Bladder Urothelial Carcinoma	Muscle invasive urothelial carcinoma (pT2 or above)	36.63	1	1	Primary	14732.2	453.627	2	1	2	0.16702	0.035738	4	1	2
TCGA-DK-AA6L	Bladder Urothelial Carcinoma	Muscle invasive urothelial carcinoma (pT2 or above)	38.21	2	1	Primary	9344.45	526.316	2	1	2	-0.31075	-0.11032	1	1	1
TCGA-DK-AA6M	Bladder Urothelial Carcinoma	Muscle invasive urothelial carcinoma (pT2 or above)	51.97	1	2	Primary	4000.97	391.869	1	1	1	-1.1912	0.079053	4	1	2
TCGA-DK-AA6P	Bladder Urothelial Carcinoma	Muscle invasive urothelial carcinoma (pT2 or above)	15.01	1	2	Primary	11806.6	511.616	2	1	2	0.056734	0.44282	4	1	2
TCGA-DK-AA6Q	Bladder Urothelial Carcinoma	Muscle invasive urothelial carcinoma (pT2 or above)	13.57	2	2	Primary	3390.56	710.356	1	2	4	-0.64954	0.3859	4	1	2
TCGA-DK-AA6R	Bladder Urothelial Carcinoma	Muscle invasive urothelial carcinoma (pT2 or above)	165.6	1	1	Primary	2689.4	244.664	1	1	1	-1.0737	-0.22039	1	1	1
TCGA-DK-AA6S	Bladder Urothelial Carcinoma	Muscle invasive urothelial carcinoma (pT2 or above)	165.9	1	1	Primary	12110.9	685.405	2	2	3	-0.70286	0.10664	4	1	2
TCGA-DK-AA6T	Bladder Urothelial Carcinoma	Muscle invasive urothelial carcinoma (pT2 or above)	18.79	1	1	Primary	1195.02	1146.41	1	2	4
TCGA-DK-AA6U	Bladder Urothelial Carcinoma	Muscle invasive urothelial carcinoma (pT2 or above)	18.99	1	1	Primary	15600.2	523.37	2	1	2
TCGA-DK-AA6W	Bladder Urothelial Carcinoma	Muscle invasive urothelial carcinoma (pT2 or above)	13.63	2	1	Primary	3209.51	842.261	1	2	4
TCGA-DK-AA6X	Bladder Urothelial Carcinoma	Muscle invasive urothelial carcinoma (pT2 or above)	15.34	1	1	Primary	6462.32	1105.18	1	2	4
TCGA-DK-AA71	Bladder Urothelial Carcinoma	Muscle invasive urothelial carcinoma (pT2 or above)	13.63	1	1	Primary	21074.5	398.758	2	1	2
TCGA-DK-AA74	Bladder Urothelial Carcinoma	Muscle invasive urothelial carcinoma (pT2 or above)	56.11	1	1	Primary	2495.01	305.53	1	1	1	-0.76182	0.77131	4	1	2
TCGA-DK-AA75	Bladder Urothelial Carcinoma	Muscle invasive urothelial carcinoma (pT2 or above)	11.17	2	1	Primary	21482.2	407.306	2	1	2	1.4978	0.139	3	2	2
TCGA-DK-AA76	Bladder Urothelial Carcinoma	Muscle invasive urothelial carcinoma (pT2 or above)	12.02	1	2	Primary	12149	1022.82	2	2	3	0.023284	-1.1303	1	1	1
TCGA-DK-AA77	Bladder Urothelial Carcinoma	Muscle invasive urothelial carcinoma (pT2 or above)	20.3	1	1	Primary	7847.15	759.942	2	2	3	1.3865	0.037311	3	2	2
TCGA-E5-A2PC	Bladder Urothelial Carcinoma	Muscle invasive urothelial carcinoma (pT2 or above)	43.56	1	2	Primary	4797.42	303.078	1	1	1	0.16314	-0.79858	1	1	1
TCGA-E5-A4TZ	Bladder Urothelial Carcinoma	Muscle invasive urothelial carcinoma (pT2 or above)	15.34	2	1	Primary	11379.7	392.809	2	1	2
TCGA-E5-A4U1	Bladder Urothelial Carcinoma	Muscle invasive urothelial carcinoma (pT2 or above)	38.8	1	1	Primary	6396.19	317.281	1	1	1	-0.49252	-1.9657	1	1	1
TCGA-E7-A3X6	Bladder Urothelial Carcinoma	Muscle invasive urothelial carcinoma (pT2 or above)	29.7	2	1	Primary	8044.82	942.918	2	2	3	1.0556	0.92608	3	2	2
TCGA-E7-A3Y1	Bladder Urothelial Carcinoma	Muscle invasive urothelial carcinoma (pT2 or above)	5.35	1	1	Primary	7362.73	800.234	1	2	4	1.2141	-1.3148	2	2	1
TCGA-E7-A4IJ	Bladder Urothelial Carcinoma	Muscle invasive urothelial carcinoma (pT2 or above)	22.14	2	1	Primary	14538.4	431.469	2	1	2
TCGA-E7-A4XJ	Bladder Urothelial Carcinoma	Muscle invasive urothelial carcinoma (pT2 or above)	2.23	2	1	Primary	7270.73	567.454	1	1	1	0.80101	-0.231	2	2	1
TCGA-E7-A519	Bladder Urothelial Carcinoma	Muscle invasive urothelial carcinoma (pT2 or above)	16.69	1	1	Primary	12887.3	261.569	2	1	2	1.0696	-0.61176	2	2	1
TCGA-E7-A541	Bladder Urothelial Carcinoma	Muscle invasive urothelial carcinoma (pT2 or above)	25.56	2	1	Primary	13406	589.075	2	1	2	0.93968	-0.069975	2	2	1
TCGA-E7-A5KE	Bladder Urothelial Carcinoma	Muscle invasive urothelial carcinoma (pT2 or above)	0.56	1	2	Primary	12931.2	658.228	2	2	3	1.5055	-0.69032	2	2	1
TCGA-E7-A5KF	Bladder Urothelial Carcinoma	Muscle invasive urothelial carcinoma (pT2 or above)	0.66	1	1	Primary	11275.3	223.137	2	1	2	1.4266	-2.8201	2	2	1
TCGA-E7-A677	Bladder Urothelial Carcinoma	Muscle invasive urothelial carcinoma (pT2 or above)	26.94	1	1	Primary	5136.61	1497.64	1	2	4	0.40733	0.55916	3	2	2
TCGA-E7-A678	Bladder Urothelial Carcinoma	Muscle invasive urothelial carcinoma (pT2 or above)	26.22	1	1	Primary	11045	549.902	2	1	2	1.1042	0.30255	3	2	2
TCGA-E7-A6MD	Bladder Urothelial Carcinoma	Muscle invasive urothelial carcinoma (pT2 or above)	4.24	1	1	Primary	10619.6	1035.68	2	2	3	-0.75989	0.62061	4	1	2
TCGA-E7-A6ME	Bladder Urothelial Carcinoma	Muscle invasive urothelial carcinoma (pT2 or above)	24.01	1	1	Primary	18665.3	450.844	2	1	2	-0.90095	0.20793	4	1	2
TCGA-E7-A6MF	Bladder Urothelial Carcinoma	Muscle invasive urothelial carcinoma (pT2 or above)	24.64	1	1	Primary	9297.96	2182.61	2	2	3	0.81333	0.40203	3	2	2
TCGA-E7-A7DU	Bladder Urothelial Carcinoma	Muscle invasive urothelial carcinoma (pT2 or above)	0.92	1	1	Primary	18173	308.914	2	1	2	1.4081	-1.8952	2	2	1
TCGA-E7-A7DV	Bladder Urothelial Carcinoma	Muscle invasive urothelial carcinoma (pT2 or above)	1.22	1	1	Primary	2694.23	3640.25	1	2	4	-0.3536	-0.59197	1	1	1
TCGA-E7-A7PW	Bladder Urothelial Carcinoma	Muscle invasive urothelial carcinoma (pT2 or above)	13.67	1	1	Primary	68026.5	541.257	2	1	2	0.7876	-0.048763	2	2	1
TCGA-E7-A7XN	Bladder Urothelial Carcinoma	Muscle invasive urothelial carcinoma (pT2 or above)	14.06	1	1	Primary	3070.74	497.412	1	1	1	-1.0004	0.034595	4	1	2
TCGA-E7-A85H	Bladder Urothelial Carcinoma	Muscle invasive urothelial carcinoma (pT2 or above)	12.94	1	1	Primary	14476.6	491.932	2	1	2	1.1464	0.40992	3	2	2
TCGA-E7-A8O7	Bladder Urothelial Carcinoma	Muscle invasive urothelial carcinoma (pT2 or above)	15.31	1	1	Primary	8207.6	873.749	2	2	3	0.56465	0.15582	3	2	2
TCGA-E7-A8O8	Bladder Urothelial Carcinoma	Muscle invasive urothelial carcinoma (pT2 or above)	0.43	1	1	Primary	12784	309.056	2	1	2	1.4284	-1.9825	2	2	1
TCGA-E7-A97P	Bladder Urothelial Carcinoma	Muscle invasive urothelial carcinoma (pT2 or above)	14.36	2	1	Primary	4149.11	564.214	1	1	1	-0.32067	-0.099107	1	1	1
TCGA-E7-A97Q	Bladder Urothelial Carcinoma	Muscle invasive urothelial carcinoma (pT2 or above)	8.08	2	2	Primary	14297.1	850.557	2	2	3
TCGA-FD-A3B3	Bladder Urothelial Carcinoma	Muscle invasive urothelial carcinoma (pT2 or above)	32	2	2	Primary	2217.19	902.262	1	2	4	-1.4694	0.822	4	1	2
TCGA-FD-A3B4	Bladder Urothelial Carcinoma	Muscle invasive urothelial carcinoma (pT2 or above)	16.75	2	2	Primary	2456.35	945.707	1	2	4	-1.41	0.2483	4	1	2
TCGA-FD-A3B5	Bladder Urothelial Carcinoma	Muscle invasive urothelial carcinoma (pT2 or above)	8.94	2	1	Primary	7514.38	159.292	1	1	1	0.83802	-0.99798	2	2	1
TCGA-FD-A3B6	Bladder Urothelial Carcinoma	Muscle invasive urothelial carcinoma (pT2 or above)	33.02	2	1	Primary	3639.11	425.194	1	1	1	-1.2289	-0.030098	1	1	1
TCGA-FD-A3B7	Bladder Urothelial Carcinoma	Muscle invasive urothelial carcinoma (pT2 or above)	4.01	2	1	Primary	1600.63	572.612	1	1	1	-0.96189	0.81195	4	1	2
TCGA-FD-A3B8	Bladder Urothelial Carcinoma	Muscle invasive urothelial carcinoma (pT2 or above)	12.61	1	1	Primary	2470.05	1267	1	2	4	-0.97601	0.18792	4	1	2
TCGA-FD-A3N5	Bladder Urothelial Carcinoma	Muscle invasive urothelial carcinoma (pT2 or above)	22.5	2	1	Primary	4963.3	471.995	1	1	1	-1.4875	-0.20574	1	1	1
TCGA-FD-A3N6	Bladder Urothelial Carcinoma	Muscle invasive urothelial carcinoma (pT2 or above)	27.96	1	2	Primary	2037.64	1004.18	1	2	4	-0.98947	-1.044	1	1	1
TCGA-FD-A3	Bladder Urothelial Carcinoma	Muscle invasive urothelial carcinoma (pT2 or above)	60.61	1	1	Primary	6454.88	585.932	1	1	1	0.38134	-0.24359	2	2	1
TCGA-FD-A3SJ	Bladder Urothelial Carcinoma	Muscle invasive urothelial carcinoma (pT2 or above)	24.28	2	1	Primary	9358.22	505.209	2	1	2	-1.0205	-0.15399	1	1	1
TCGA-FD-A3SL	Bladder Urothelial Carcinoma	Muscle invasive urothelial carcinoma (pT2 or above)	23.39	2	1	Primary	18571.7	707.277	2	2	3	0.45755	0.12804	3	2	2
TCGA-FD-A3SM	Bladder Urothelial Carcinoma	Muscle invasive urothelial carcinoma (pT2 or above)	17.97	2	1	Primary	14258.9	934.668	2	2	3	0.98627	0.47457	3	2	2
TCGA-FD-A3SN	Bladder Urothelial Carcinoma	Muscle invasive urothelial carcinoma (pT2 or above)	29.14	1	1	Primary	2871.17	453.576	1	1	1	-1.1619	-0.67406	1	1	1
TCGA-FD-A3SO	Bladder Urothelial Carcinoma	Muscle invasive urothelial carcinoma (pT2 or above)	5.52	2	1	Primary	4211.32	645.889	1	2	4	-1.415	-0.18477	1	1	1
TCGA-FD-A3SP	Bladder Urothelial Carcinoma	Muscle invasive urothelial carcinoma (pT2 or above)	25.72	1	1	Primary	3536.02	1055.58	1	2	4	-1.2836	-1.5779	1	1	1
TCGA-FD-A3SQ	Bladder Urothelial Carcinoma	Muscle invasive urothelial carcinoma (pT2 or above)	46.75	2	1	Primary	7646.09	929.879	2	2	3	-0.91903	0.39629	4	1	2
TCGA-FD-A3SR	Bladder Urothelial Carcinoma	Muscle invasive urothelial carcinoma (pT2 or above)	19.78	2	1	Primary	39170.4	1071.96	2	2	3	2.2927	-0.23882	2	2	1
TCGA-FD-A3SS	Bladder Urothelial Carcinoma	Muscle invasive urothelial carcinoma (pT2 or above)	12.84	2	1	Primary	10585.6	609.278	2	2	3	0.54923	-0.75934	2	2	1
TCGA-FD-A43N	Bladder Urothelial Carcinoma	Muscle invasive urothelial carcinoma (pT2 or above)	22.96	1	1	Primary	12415.9	642.743	2	2	3	-0.01522	-0.47363	1	1	1
TCGA-FD-A43P	Bladder Urothelial Carcinoma	Muscle invasive urothelial carcinoma (pT2 or above)	27.33	1	1	Primary	47124.2	928.917	2	2	3
TCGA-FD-A43S	Bladder Urothelial Carcinoma	Muscle invasive urothelial carcinoma (pT2 or above)	14.95	1	2	Primary	6893.71	634.134	1	2	4	-0.27431	0.74482	4	1	2
TCGA-FD-A43U	Bladder Urothelial Carcinoma	Muscle invasive urothelial carcinoma (pT2 or above)	20.89	1	1	Primary	10353.5	567.32	2	1	2	0.43304	-0.028045	2	2	1
TCGA-FD-A43X	Bladder Urothelial Carcinoma	Muscle invasive urothelial carcinoma (pT2 or above)	3.61	1	1	Primary	12206.4	576.697	2	1	2	1.667	-0.58807	2	2	1
TCGA-FD-A43Y	Bladder Urothelial Carcinoma	Muscle invasive urothelial carcinoma (pT2 or above)	15.57	2	1	Primary	3958.04	261.92	1	1	1	-0.78972	0.45544	4	1	2
TCGA-FD-A5BR	Bladder Urothelial Carcinoma	Muscle invasive urothelial carcinoma (pT2 or above)	26.71	1	1	Primary	11978.6	1301.12	2	2	3	-0.26349	0.27551	4	1	2
TCGA-FD-A5BS	Bladder Urothelial Carcinoma	Muscle invasive urothelial carcinoma (pT2 or above)	53.84	1	1	Primary	1757.16	787.627	1	2	4	-1.1694	0.68204	4	1	2
TCGA-FD-A5BT	Bladder Urothelial Carcinoma	Muscle invasive urothelial carcinoma (pT2 or above)	10.78	2	1	Primary	3791.58	278.596	1	1	1	-0.36557	0.40535	4	1	2
TCGA-FD-A5BU	Bladder Urothelial Carcinoma	Muscle invasive urothelial carcinoma (pT2 or above)	19.32	1	2	Primary	3186.47	449.654	1	1	1
TCGA-FD-A5BV	Bladder Urothelial Carcinoma	Muscle invasive urothelial carcinoma (pT2 or above)	5.35	2	2	Primary	7829.91	518.781	2	1	2	0.67223	-0.40045	4	2	1
TCGA-FD-A5BX	Bladder Urothelial Carcinoma	Muscle invasive urothelial carcinoma (pT2 or above)	5.68	2	1	Primary	1873.03	660.526	1	2	4	-1.4734	-2.1972	1	1	1
TCGA-FD-A5BY	Bladder Urothelial Carcinoma	Muscle invasive urothelial carcinoma (pT2 or above)	8.25	1	2	Primary	7051.17	400.379	1	1	1
TCGA-FD-A5BZ	Bladder Urothelial Carcinoma	Muscle invasive urothelial carcinoma (pT2 or above)	27.43	2	2	Primary	9175.06	843.091	2	2	3	0.80374	0.3171	3	2	2
TCGA-FD-A5C0	Bladder Urothelial Carcinoma	Muscle invasive urothelial carcinoma (pT2 or above)	18.07	2	1	Primary	17701.9	411.456	2	1	2	0.27342	-0.15247	2	2	1
TCGA-FD-A5C1	Bladder Urothelial Carcinoma	Muscle invasive urothelial carcinoma (pT2 or above)	58.87	1	2	Primary	4684.35	275.398	1	1	1	-0.6472	0.48563	4	1	2
TCGA-FD-A62N	Bladder Urothelial Carcinoma	Muscle invasive urothelial carcinoma (pT2 or above)	2.69	1	1	Primary	2342.39	489.35	1	1	1	-1.3892	0.94383	4	1	2
TCGA-FD-A62O	Bladder Urothelial Carcinoma	Muscle invasive urothelial carcinoma (pT2 or above)	7.1	2	1	Primary	9797.92	974.905	2	2	3	0.86871	-0.027187	2	2	1
TCGA-FD-A62P	Bladder Urothelial Carcinoma	Muscle invasive urothelial carcinoma (pT2 or above)	6.27	2	1	Primary	5256.52	559.727	1	1	1
TCGA-FD-A62S	Bladder Urothelial Carcinoma	Muscle invasive urothelial carcinoma (pT2 or above)	13.34	2	2	Primary	4175.71	794.015	1	2	4	-0.82768	0.28747	4	1	2
TCGA-FD-A6TA	Bladder Urothelial Carcinoma	Muscle invasive urothelial carcinoma (pT2 or above)	62.81	1	1	Primary	32291.5	759.479	2	2	3	3.1208	0.23922	3	2	2
TCGA-FD-A6TB	Bladder Urothelial Carcinoma	Muscle invasive urothelial carcinoma (pT2 or above)	18.79	1	1	Primary	7465.72	1199.69	1	2	4	-1.6581	0.23016	4	1	2
TCGA-FD-A6TC	Bladder Urothelial Carcinoma	Muscle invasive urothelial carcinoma (pT2 or above)	6.14	1	2	Primary	26487.8	402.646	2	1	2
TCGA-FD-A6TD	Bladder Urothelial Carcinoma	Muscle invasive urothelial carcinoma (pT2 or above)	12.68	2	1	Primary	6899.85	476.985	1	1	1	-0.96382	1.4003	4	1	2
TCGA-FD-A6TE	Bladder Urothelial Carcinoma	Muscle invasive urothelial carcinoma (pT2 or above)	12.35	1	1	Primary	9214.83	812.618	2	2	3	0.65755	0.50501	3	2	2
TCGA-FD-A6TF	Bladder Urothelial Carcinoma	Muscle invasive urothelial carcinoma (pT2 or above)	2.27	2	2	Primary	10675.7	405.893	2	1	2	0.75156	0.607	3	2	2
TCGA-FD-A6TG	Bladder Urothelial Carcinoma	Muscle invasive urothelial carcinoma (pT2 or above)	3.06	2	1	Primary	12241.4	1006.47	2	2	3	0.33809	0.40443	3	2	2
TCGA-FD-A6TH	Bladder Urothelial Carcinoma	Muscle invasive urothelial carcinoma (pT2 or above)	4.3	2	1	Primary	12000	368.771	2	1	2	-0.067093	1.0467	4	1	2
TCGA-FD-A6TI	Bladder Urothelial Carcinoma	Muscle invasive urothelial carcinoma (pT2 or above)	9.66	2	1	Primary	12129.8	812.054	2	2	3	0.75648	-0.24316	2	2	1
TCGA-FD-A6TK	Bladder Urothelial Carcinoma	Muscle invasive urothelial carcinoma (pT2 or above)	10.84	1	1	Primary	2222.56	503.058	1	1	1	-1.3892	-0.14044	1	1	1
TCGA-FJ-A3Z7	Bladder Urothelial Carcinoma	Muscle invasive urothelial carcinoma (pT2 or above)	31.04	1	1	Primary	7341.91	716.299	1	2	4	-0.65297	-0.30646	1	1	1
TCGA-FJ-A3Z9	Bladder Urothelial Carcinoma	Muscle invasive urothelial carcinoma (pT2 or above)	12.65	2	1	Primary	6589.55	407.338	1	1	1	1.2568	-0.0012028	2	2	1
TCGA-FJ-A3ZE	Bladder Urothelial Carcinoma	Muscle invasive urothelial carcinoma (pT2 or above)	10.64	2	1	Primary	4236.32	814.433	1	2	4	0.82492	-0.99007	2	2	1
TCGA-FJ-A3ZF	Bladder Urothelial Carcinoma	Muscle invasive urothelial carcinoma (pT2 or above)	17.21	1	1	Primary	19174	780.665	2	2	3	1.7753	-0.26057	2	2	1
TCGA-FJ-A871	Bladder Urothelial Carcinoma	Muscle invasive urothelial carcinoma (pT2 or above)	8.94	2	1	Primary	2814.61	481.85	1	1	1
TCGA-FT-A3EE	Bladder Urothelial Carcinoma	Muscle invasive urothelial carcinoma (pT2 or above)	3.25	2	2	Primary	4856.1	1010.53	1	2	4
TCGA-FT-A61P	Bladder Urothelial Carcinoma	Muscle invasive urothelial carcinoma (pT2 or above)	11.07	1	1	Primary	6485.7	337.771	1	1	1	-0.96118	-0.55411	1	1	1
TCGA-G2-A2EC	Bladder Urothelial Carcinoma	Muscle invasive urothelial carcinoma (pT2 or above)	22.86	2	2	Primary	8760.01	1034.93	2	2	3	-0.70423	-2.3247	1	1	1
TCGA-G2-A2EF	Bladder Urothelial Carcinoma	Muscle invasive urothelial carcinoma (pT2 or above)	61.89	1	1	Primary	2062.63	1115.14	1	2	4	-1.5068	-1.2834	1	1	1
TCGA-G2-A2EJ	Bladder Urothelial Carcinoma	Muscle invasive urothelial carcinoma (pT2 or above)	47.96	1	2	Primary	1909.63	439.404	1	1	1	-0.16587	0.49265	4	1	2
TCGA-G2-A2EK	Bladder Urothelial Carcinoma	Muscle invasive urothelial carcinoma (pT2 or above)	15.93	1	1	Primary	14773.7	972.649	2	2	3	0.0047957	-0.35141	1	1	1
TCGA-G2-A2EL	Bladder Urothelial Carcinoma	Muscle invasive urothelial carcinoma (pT2 or above)	26.91	2	1	Primary	589.242	843.521	1	2	4	-1.1581	-0.6726	1	1	1
TCGA-G2-A2EO	Bladder Urothelial Carcinoma	Muscle invasive urothelial carcinoma (pT2 or above)	59.26	2	1	Primary	2759.25	360.69	1	1	1	0.31791	0.82708	3	2	2
TCGA-G2-A2ES	Bladder Urothelial Carcinoma	Muscle invasive urothelial carcinoma (pT2 or above)	32.98	2	1	Primary	2426.32	246.263	1	1	1	-0.13364	-0.87778	1	1	1
TCGA-G2-A3IB	Bladder Urothelial Carcinoma	Muscle invasive urothelial carcinoma (pT2 or above)	7.23	2	1	Primary	2565.05	282.148	1	1	1	-1.0747	-0.86657	1	1	1
TCGA-G2-A3IE	Bladder Urothelial Carcinoma	Muscle invasive urothelial carcinoma (pT2 or above)	20.11	2	1	Primary	10904.8	452.182	2	1	2	-0.37913	-0.79249	1	1	1
TCGA-G2-A3VY	Bladder Urothelial Carcinoma	Muscle invasive urothelial carcinoma (pT2 or above)	17.61	1	1	Primary	14294.7	1075.99	2	2	3	0.14393	-1.1062	1	1	1
TCGA-G2-AA3B	Bladder Urothelial Carcinoma	Muscle invasive urothelial carcinoma (pT2 or above)	65.97	1	2	Primary	15912.3	799.814	2	2	3	0.69526	0.20813	3	2	2
TCGA-G2-AA3C	Bladder Urothelial Carcinoma	Muscle invasive urothelial carcinoma (pT2 or above)	6.93	2	1	Primary	543.659	478.445	1	1	1	-1.6718	0.66558	4	1	2
TCGA-G2-AA3D	Bladder Urothelial Carcinoma	Muscle invasive urothelial carcinoma (pT2 or above)	70.27	1	1	Primary	20358.6	493.516	2	1	2
TCGA-G2-AA3F	Bladder Urothelial Carcinoma	Muscle invasive urothelial carcinoma (pT2 or above)	29.34	1	1	Primary	22377.1	1026.64	2	2	3
TCGA-GC-A3BM	Bladder Urothelial Carcinoma	Muscle invasive urothelial carcinoma (pT2 or above)	21.39	2	1	Primary	7126.56	813.097	1	2	4	1.262	0.67712	3	2	2
TCGA-GC-A3I6	Bladder Urothelial Carcinoma	Muscle invasive urothelial carcinoma (pT2 or above)	20.7	2	1	Primary	2811.85	1130.55	1	2	4	-0.78121	0.66477	4	1	2
TCGA-GC-A3OO	Bladder Urothelial Carcinoma	Muscle invasive urothelial carcinoma (pT2 or above)	15.8	1	1	Primary	10366.8	599.804	2	2	3
TCGA-GC-A3RB	Bladder Urothelial Carcinoma	Muscle invasive urothelial carcinoma (pT2 or above)	19.12	1	1	Primary	7029.33	575.251	1	1	1
TCGA-GC-A3RC	Bladder Urothelial Carcinoma	Muscle invasive urothelial carcinoma (pT2 or above)	15.9	1	1	Primary	3515	379.569	1	1	1
TCGA-GC-A3RD	Bladder Urothelial Carcinoma	Muscle invasive urothelial carcinoma (pT2 or above)	14.06	1	2	Primary	13485.4	501.459	2	1	2
TCGA-GC-A3WC	Bladder Urothelial Carcinoma	Muscle invasive urothelial carcinoma (pT2 or above)	17.74	1	2	Primary	1390.75	1322.37	1	2	4	-0.71681	-0.038661	1	1	1
TCGA-GC-A3YS	Bladder Urothelial Carcinoma	Muscle invasive urothelial carcinoma (pT2 or above)	24.9	1	1	Primary	2614.23	322.097	1	1	1	-0.71216	-0.77477	1	1	1
TCGA-GC-A4ZW	Bladder Urothelial Carcinoma	Muscle invasive urothelial carcinoma (pT2 or above)	0.49	1	1	Primary	30142.9	472.634	2	1	2
TCGA-GC-A6I1	Bladder Urothelial Carcinoma	Muscle invasive urothelial carcinoma (pT2 or above)	8.94	2	2	Primary	2192.03	413.431	1	1	1
TCGA-GC-A6I3	Bladder Urothelial Carcinoma	Muscle invasive urothelial carcinoma (pT2 or above)	13.9	1	2	Primary	9431.85	313.317	2	1	2
TCGA-GD-A2C5	Bladder Urothelial Carcinoma	Muscle invasive urothelial carcinoma (pT2 or above)	26.68	1	2	Primary	9607.52	676.597	2	2	3	0.80737	-0.46335	2	2	1
TCGA-GD-A3OP	Bladder Urothelial Carcinoma	Muscle invasive urothelial carcinoma (pT2 or above)	2.1	1	2	Primary	28983.7	725.469	2	2	3	0.46809	-0.17055	2	2	1
TCGA-GD-A3OQ	Bladder Urothelial Carcinoma	Muscle invasive urothelial carcinoma (pT2 or above)	3.12	1	1	Primary	8283.72	498.834	2	1	2	0.55671	0.10292	3	2	2
TCGA-GD-A3OS	Bladder Urothelial Carcinoma	Muscle invasive urothelial carcinoma (pT2 or above)	20.96	1	2	Primary	4498.48	1220.37	1	2	4	-1.0123	-1.3015	1	1	1
TCGA-GD-A6C6	Bladder Urothelial Carcinoma	Muscle invasive urothelial carcinoma (pT2 or above)	2.2	1	1	Primary	12114.4	112.791	2	1	2	0.13158	1.1577	4	1	2
TCGA-GD-A76B	Bladder Urothelial Carcinoma	Muscle invasive urothelial carcinoma (pT2 or above)		2	2	Primary	31796.3	553.853	2	1	2	1.9582	0.36114	3	2	2
TCGA-GU-A42P	Bladder Urothelial Carcinoma	Muscle invasive urothelial carcinoma (pT2 or above)	10.91	2	1	Primary	95719.8	454.718	2	1	2
TCGA-GU-A42Q	Bladder Urothelial Carcinoma	Muscle invasive urothelial carcinoma (pT2 or above)	11.3	2	1	Primary	1983.92	679.72	1	2	4
TCGA-GU-A42R	Bladder Urothelial Carcinoma	Muscle invasive urothelial carcinoma (pT2 or above)	18.96	2	1	Primary	15144.8	493.983	2	1	2	1.4769	-0.59073	2	2	1
TCGA-GU-A762	Bladder Urothelial Carcinoma	Muscle invasive urothelial carcinoma (pT2 or above)	7.62	2	1	Primary	4077.41	536.282	1	1	1	-0.60562	0.83302	4	1	2
TCGA-GU-A763	Bladder Urothelial Carcinoma	Muscle invasive urothelial carcinoma (pT2 or above)	32.75	1	1	Primary	6853.23	467.838	1	1	1	0.33759	0.98555	3	2	2
TCGA-GU-A764	Bladder Urothelial Carcinoma	Muscle invasive urothelial carcinoma (pT2 or above)	20.04	1	1	Primary	4809.1	418.071	1	1	1	-0.84442	0.65522	4	1	2
TCGA-GU-A766	Bladder Urothelial Carcinoma	Muscle invasive urothelial carcinoma (pT2 or above)	15.77	1	1	Primary	1945.41	417.967	1	1	1	-1.2621	-0.21955	1	1	1
TCGA-GU-A767	Bladder Urothelial Carcinoma	Muscle invasive urothelial carcinoma (pT2 or above)	4.73	2	1	Primary	20498.7	330.717	2	1	2
TCGA-GU-AATO	Bladder Urothelial Carcinoma	Muscle invasive urothelial carcinoma (pT2 or above)	10.64	2	1	Primary	29960.6	302.078	2	1	2	0.95362	0.44473	3	2	2
TCGA-GU-AATP	Bladder Urothelial Carcinoma	Muscle invasive urothelial carcinoma (pT2 or above)	32.95	1	1	Primary	111863	494.144	2	1	2	2.9767	0.32253	3	2	2
TCGA-GU-AATQ	Bladder Urothelial Carcinoma	Muscle invasive urothelial carcinoma (pT2 or above)	7	2	1	Primary	4954.18	542.677	1	1	1	0.1701	0.3454	3	2	2
TCGA-GV-A3JV	Bladder Urothelial Carcinoma	Muscle invasive urothelial carcinoma (pT2 or above)	14.26	2	1	Primary	6581.54	625.375	1	2	4	-1.147	1.2865	4	1	2
TCGA-GV-A3JW	Bladder Urothelial Carcinoma	Muscle invasive urothelial carcinoma (pT2 or above)	21.32	1	1	Primary	7090.3	422.939	1	1	1	-0.21735	-0.0083733	1	1	1
TCGA-GV-A3JX	Bladder Urothelial Carcinoma	Muscle invasive urothelial carcinoma (pT2 or above)	19.09	1	1	Primary	13159.1	480.951	2	1	2
TCGA-GV-A3JZ	Bladder Urothelial Carcinoma	Muscle invasive urothelial carcinoma (pT2 or above)	19.81	1	1	Primary	81489.6	300.931	2	1	2	2.3876	-0.27986	2	2	1
TCGA-GV-A3QF	Bladder Urothelial Carcinoma	Muscle invasive urothelial carcinoma (pT2 or above)	20.27	2	1	Primary	9936.84	1082.59	2	2	3	-1.3245	-1.57	1	1	1
TCGA-GV-A3QG	Bladder Urothelial Carcinoma	Muscle invasive urothelial carcinoma (pT2 or above)		2	1	Primary	2928.08	1687.48	1	2	4	-0.64431	0.030155	4	1	2
TCGA-GV-A3QH	Bladder Urothelial Carcinoma	Muscle invasive urothelial carcinoma (pT2 or above)	8.48	2	1	Primary	290525	500.547	2	1	2	3.7142	-0.92169	2	2	1
TCGA-GV-A3QI	Bladder Urothelial Carcinoma	Muscle invasive urothelial carcinoma (pT2 or above)	36.47	1	1	Primary	2689.96	978.215	1	2	4	-0.45206	0.7792	4	1	2
TCGA-GV-A3QK	Bladder Urothelial Carcinoma	Muscle invasive urothelial carcinoma (pT2 or above)	27.33	1	2	Primary	24198.9	435.647	2	1	2	1.3503	-0.042272	2	2	1
TCGA-GV-A40E	Bladder Urothelial Carcinoma	Muscle invasive urothelial carcinoma (pT2 or above)	8.57	2	1	Primary	4951.7	334.899	1	1	1	0.15239	-1.8116	1	1	1
TCGA-GV-A40G	Bladder Urothelial Carcinoma	Muscle invasive urothelial carcinoma (pT2 or above)	19.05	1	1	Primary	29887.2	284.08	2	1	2	2.5073	-1.8635	2	2	1
TCGA-GV-A6ZA	Bladder Urothelial Carcinoma	Muscle invasive urothelial carcinoma (pT2 or above)	22.7	1	1	Primary	9739.53	424.538	2	1	2	-0.028621	-1.1108	1	1	1
TCGA-H4-A2HO	Bladder Urothelial Carcinoma	Muscle invasive urothelial carcinoma (pT2 or above)	1.51	1	1	Primary	16447.2	561.766	2	1	2	1.5969	0.38956	3	2	2
TCGA-H4-A2HQ	Bladder Urothelial Carcinoma	Muscle invasive urothelial carcinoma (pT2 or above)	19.38	1	2	Primary	5031.46	1122.66	1	2	4	0.55991	-0.13231	2	2	1
TCGA-HQ-A2OE	Bladder Urothelial Carcinoma	Muscle invasive urothelial carcinoma (pT2 or above)	38.57	1	1	Primary	8445.14	667.36	2	2	3	1.5741	-1.3444	2	2	1
TCGA-HQ-A2OF	Bladder Urothelial Carcinoma	Muscle invasive urothelial carcinoma (pT2 or above)	63.96	1	2	Primary	49750.4	897.876	2	2	3	2.2204	-0.29886	2	2	1
TCGA-HQ-A5ND	Bladder Urothelial Carcinoma	Muscle invasive urothelial carcinoma (pT2 or above)	9	2	1	Primary	5607.19	546.966	1	1	1	-1.0182	-0.16143	1	1	1
TCGA-HQ-A5NE	Bladder Urothelial Carcinoma	Muscle invasive urothelial carcinoma (pT2 or above)	12.16	2	1	Primary	4931.96	589.578	1	2	4	0.11368	-0.31719	1	1	1
TCGA-K4-A3WS	Bladder Urothelial Carcinoma	Muscle invasive urothelial carcinoma (pT2 or above)	25	1	1	Primary	9582.61	798.271	2	2	3	-1.0305	-0.11928	1	1	1
TCGA-K4-A3WU	Bladder Urothelial Carcinoma	Muscle invasive urothelial carcinoma (pT2 or above)	3.45	1	1	Primary	7244.39	1423.82	1	2	4	-0.26526	-0.062465	1	1	1
TCGA-K4-A3WV	Bladder Urothelial Carcinoma	Muscle invasive urothelial carcinoma (pT2 or above)	21.22	1	2	Primary	2267.11	298.292	1	1	1	-1.1553	-0.7912	1	1	1
TCGA-K4-A4AB	Bladder Urothelial Carcinoma	Muscle invasive urothelial carcinoma (pT2 or above)	2.76	1	1	Primary	11861.1	499.401	2	1	2	0.4259	-0.027944	2	2	1
TCGA-K4-A4AC	Bladder Urothelial Carcinoma	Muscle invasive urothelial carcinoma (pT2 or above)	9.13	2	1	Primary	3017.7	393.804	1	1	1	-0.62511	-0.13452	1	1	1
TCGA-K4-A54R	Bladder Urothelial Carcinoma	Muscle invasive urothelial carcinoma (pT2 or above)	27.66	1	1	Primary	5529.98	518.639	1	1	1	0.23712	0.069496	3	2	2
TCGA-K4-A5RH	Bladder Urothelial Carcinoma	Muscle invasive urothelial carcinoma (pT2 or above)	9.07	1	1	Primary	1284.93	682.627	1	2	4	-0.4974	0.99698	4	1	2
TCGA-K4-A5RI	Bladder Urothelial Carcinoma	Muscle invasive urothelial carcinoma (pT2 or above)	11.7	2	2	Primary	8337.67	549.385	2	1	2	0.24236	0.35799	3	2	2
TCGA-K4-A5RJ	Bladder Urothelial Carcinoma	Muscle invasive urothelial carcinoma (pT2 or above)	17.71	1	1	Primary	1175.07	1186.4	1	2	4	-0.76404	0.68913	4	1	2
TCGA-K4-A6FZ	Bladder Urothelial Carcinoma	Muscle invasive urothelial carcinoma (pT2 or above)	1.81	1	2	Primary	5488.26	789.693	1	2	4	-1.1018	0.53651	4	1	2
TCGA-K4-A6MB	Bladder Urothelial Carcinoma	Muscle invasive urothelial carcinoma (pT2 or above)	15.41	1	1	Primary	13291.2	772.138	2	2	3	1.3499	0.57406	3	2	2
TCGA-K4-A83P	Bladder Urothelial Carcinoma	Muscle invasive urothelial carcinoma (pT2 or above)	16.26	1	1	Primary	17431.9	1401.03	2	2	3	0.018424	0.22898	4	1	2
TCGA-K4-AAQO	Bladder Urothelial Carcinoma	Muscle invasive urothelial carcinoma (pT2 or above)	11.79	1	1	Primary	8129.08	860.994	2	2	3	1.3498	-0.41892	2	2	1
TCGA-KQ-A41N	Bladder Urothelial Carcinoma	Muscle invasive urothelial carcinoma (pT2 or above)	52.69	1	1	Primary	15193.3	222.294	2	1	2	-0.11712	-1.228	1	1	1
TCGA-KQ-A41O	Bladder Urothelial Carcinoma	Muscle invasive urothelial carcinoma (pT2 or above)	50.53	1	1	Primary	8998.9	648.938	2	2	3	0.99527	-0.81583	2	2	1
TCGA-KQ-A41P	Bladder Urothelial Carcinoma	Muscle invasive urothelial carcinoma (pT2 or above)	35.94	1	1	Primary	9622.03	727.425	2	2	3	0.4138	0.66788	3	2	2
TCGA-KQ-A41Q	Bladder Urothelial Carcinoma	Muscle invasive urothelial carcinoma (pT2 or above)	46.94	1	1	Primary	19689.5	689.117	2	2	3	1.715	-0.84843	2	2	1
TCGA-KQ-A41R	Bladder Urothelial Carcinoma	Muscle invasive urothelial carcinoma (pT2 or above)	44.35	1	2	Primary	13195.1	307.149	2	1	2	1.4782	-1.3789	2	2	1
TCGA-KQ-A41S	Bladder Urothelial Carcinoma	Muscle invasive urothelial carcinoma (pT2 or above)	1.15	1	2	Primary	16477	607.658	2	2	3	0.47096	-0.43362	2	2	1
TCGA-LC-A66R	Bladder Urothelial Carcinoma	Muscle invasive urothelial carcinoma (pT2 or above)	15.31	1	1	Primary	2573.29	677.794	1	2	4	-1.6214	-0.50472	1	1	1
TCGA-LT-A5Z6	Bladder Urothelial Carcinoma	Muscle invasive urothelial carcinoma (pT2 or above)	15.57	1	1	Primary	25166.2	713.766	2	2	3	1.6717	-1.3497	2	2	1
TCGA-LT-A8JT	Bladder Urothelial Carcinoma	Muscle invasive urothelial carcinoma (pT2 or above)	21.06	1	2	Primary	13295.6	845.392	2	2	3	1.1247	-0.035942	2	2	1
TCGA-MV-A51V	Bladder Urothelial Carcinoma	Muscle invasive urothelial carcinoma (pT2 or above)	13.47	1	1	Primary	39423.1	250.923	2	1	2	1.5648	-0.69684	2	2	1
TCGA-PQ-A6FI	Bladder Urothelial Carcinoma	Muscle invasive urothelial carcinoma (pT2 or above)	12.22	1	1	Primary	3091.25	277.175	1	1	1	-0.90761	-0.78194	1	1	1
TCGA-PQ-A6FN	Bladder Urothelial Carcinoma	Muscle invasive urothelial carcinoma (pT2 or above)	16.66	1	2	Primary	4683.27	188.584	1	1	1
TCGA-R3-A69X	Bladder Urothelial Carcinoma	Muscle invasive urothelial carcinoma (pT2 or above)	14.22	1	1	Primary	9174.46	1011.14	2	2	3	-0.9728	-0.032894	1	1	1
TCGA-S5-A6DX	Bladder Urothelial Carcinoma	Muscle invasive urothelial carcinoma (pT2 or above)	1.84	2	1	Primary	7410.12	359.533	1	1	1	0.50822	0.46286	3	2	2
TCGA-S5-AA26	Bladder Urothelial Carcinoma	Muscle invasive urothelial carcinoma (pT2 or above)	16.52	1	1	Primary	7974.57	735.04	2	2	3	1.4851	-0.24004	2	2	1
TCGA-SY-A9G0	Bladder Urothelial Carcinoma	Muscle invasive urothelial carcinoma (pT2 or above)	33.11	2	1	Primary	4835.53	1121.53	1	2	4
TCGA-SY-A9G5	Bladder Urothelial Carcinoma	Muscle invasive urothelial carcinoma (pT2 or above)	38.96	1	1	Primary	11208.9	531.401	2	1	2
TCGA-UY-A78K	Bladder Urothelial Carcinoma	Muscle invasive urothelial carcinoma (pT2 or above)	17.61	2	1	Primary	22835.1	653.783	2	2	3	1.3388	-0.04486	2	2	1
TCGA-UY-A78L	Bladder Urothelial Carcinoma	Muscle invasive urothelial carcinoma (pT2 or above)	37.02	1	1	Primary	2415.38	308.817	1	1	1	-0.33111	-0.78322	1	1	1
TCGA-UY-A78M	Bladder Urothelial Carcinoma	Muscle invasive urothelial carcinoma (pT2 or above)	22.67	2	2	Primary	6256.79	312.53	1	1	1	0.58197	0.34863	3	2	2
TCGA-UY-A78N	Bladder Urothelial Carcinoma	Muscle invasive urothelial carcinoma (pT2 or above)	86.76	2	1	Primary	10326.5	539.062	2	1	2	1.853	-0.3847	2	2	1
TCGA-UY-A78O	Bladder Urothelial Carcinoma	Muscle invasive urothelial carcinoma (pT2 or above)	75.95	1	2	Primary	15311	506.024	2	1	2	0.25374	0.67329	3	2	2
TCGA-UY-A78P	Bladder Urothelial Carcinoma	Muscle invasive urothelial carcinoma (pT2 or above)	78.19	1	2	Primary	3850.71	393.579	1	1	1
TCGA-UY-A8OB	Bladder Urothelial Carcinoma	Muscle invasive urothelial carcinoma (pT2 or above)	69.28	1	1	Primary	3487.83	239.963	1	1	1	-0.19627	0.034177	4	1	2
TCGA-UY-A8OC	Bladder Urothelial Carcinoma	Muscle invasive urothelial carcinoma (pT2 or above)	3.02	2	1	Primary	3604.89	451.961	1	1	1	0.020294	0.83176	4	1	2
TCGA-UY-A8OD	Bladder Urothelial Carcinoma	Muscle invasive urothelial carcinoma (pT2 or above)	112.75	1	2	Primary	121220	616.903	2	2	3	1.18	0.22673	3	2	2
TCGA-UY-A9PA	Bladder Urothelial Carcinoma	Muscle invasive urothelial carcinoma (pT2 or above)	35.22	1	1	Primary	8603.45	621.305	2	2	3
TCGA-UY-A9PB	Bladder Urothelial Carcinoma	Muscle invasive urothelial carcinoma (pT2 or above)	29.53	1	1	Primary	3705.19	597.879	1	2	4
TCGA-UY-A9PD	Bladder Urothelial Carcinoma	Muscle invasive urothelial carcinoma (pT2 or above)	17.81	1	1	Primary	13307.2	619.831	2	2	3	0.63497	-0.35749	2	2	1
TCGA-UY-A9PE	Bladder Urothelial Carcinoma	Muscle invasive urothelial carcinoma (pT2 or above)	6.21	1	1	Primary	8644.99	690.154	2	2	3
TCGA-UY-A9PF	Bladder Urothelial Carcinoma	Muscle invasive urothelial carcinoma (pT2 or above)	3.84	1	1	Primary	7065.45	396.364	1	1	1
TCGA-UY-A9PH	Bladder Urothelial Carcinoma	Muscle invasive urothelial carcinoma (pT2 or above)	51.28	1	1	Primary	5719.57	601.119	1	2	4
TCGA-XF-A8HB	Bladder Urothelial Carcinoma	Muscle invasive urothelial carcinoma (pT2 or above)	45.01	1	2	Primary	4004.12	494.201	1	1	1	0.29872	0.13122	3	2	2
TCGA-XF-A8HC	Bladder Urothelial Carcinoma	Muscle invasive urothelial carcinoma (pT2 or above)	6.57	2	1	Primary	25836.9	290.828	2	1	2	1.4751	-0.15272	2	2	1
TCGA-XF-A8HD	Bladder Urothelial Carcinoma	Muscle invasive urothelial carcinoma (pT2 or above)	97.37	1	1	Primary	5814.73	486.871	1	1	1	0.1815	-0.13144	2	2	1
TCGA-XF-A8HE	Bladder Urothelial Carcinoma	Muscle invasive urothelial carcinoma (pT2 or above)	125.39	1	1	Primary	2490.16	663.848	1	2	4	-1.8032	-1.65	1	1	1
TCGA-XF-A8HF	Bladder Urothelial Carcinoma	Muscle invasive urothelial carcinoma (pT2 or above)	97.04	2	1	Primary	6334.09	525.241	1	1	1	0.28191	0.48128	3	2	2
TCGA-XF-A8HG	Bladder Urothelial Carcinoma	Muscle invasive urothelial carcinoma (pT2 or above)	15.34	2	1	Primary	10988.8	509.882	2	1	2	1.4769	-0.3577	2	2	1
TCGA-XF-A8HH	Bladder Urothelial Carcinoma	Muscle invasive urothelial carcinoma (pT2 or above)	1.87	2	2	Primary	10228.3	1048.63	2	2	3	0.48858	0.26738	3	2	2
TCGA-XF-A8HI	Bladder Urothelial Carcinoma	Muscle invasive urothelial carcinoma (pT2 or above)	17.87	2	2	Primary	6101.27	763.875	1	2	4	1.3339	-0.025473	2	2	1
TCGA-XF-A9SG	Bladder Urothelial Carcinoma	Muscle invasive urothelial carcinoma (pT2 or above)	48.59	1	1	Primary						-0.51823	0.44401	4	1	2
TCGA-XF-A9SH	Bladder Urothelial Carcinoma	Muscle invasive urothelial carcinoma (pT2 or above)	64.75	2	2	Primary	6720.33	895.124	1	2	4	0.31715	0.11009	3	2	2
TCGA-XF-A9SI	Bladder Urothelial Carcinoma	Muscle invasive urothelial carcinoma (pT2 or above)	79.6	1	2	Primary	9031.72	1155.69	2	2	3	0.17575	0.87081	3	2	2
TCGA-XF-A9SJ	Bladder Urothelial Carcinoma	Muscle invasive urothelial carcinoma (pT2 or above)	3.22	2	1	Primary	7204.03	251.55	1	1	1	0.62747	-0.82024	2	2	1
TCGA-XF-A9SK	Bladder Urothelial Carcinoma	Muscle invasive urothelial carcinoma (pT2 or above)	15.97	2	1	Primary	11595.3	626.98	2	2	3	0.12203	-0.7657	1	1	1
TCGA-XF-A9SL	Bladder Urothelial Carcinoma	Muscle invasive urothelial carcinoma (pT2 or above)	66.36	2	1	Primary	11859.6	723.02	2	2	3	-1.3848	0.044923	4	1	2
TCGA-XF-A9SM	Bladder Urothelial Carcinoma	Muscle invasive urothelial carcinoma (pT2 or above)	34.43	1	1	Primary	2998.54	540.936	1	1	1	-0.7029	0.91639	4	1	2
TCGA-XF-A9SP	Bladder Urothelial Carcinoma	Muscle invasive urothelial carcinoma (pT2 or above)	14.91	2	1	Primary	11476.3	472.625	2	1	2	0.29405	0.23785	3	2	2
TCGA-XF-A9ST	Bladder Urothelial Carcinoma	Muscle invasive urothelial carcinoma (pT2 or above)	4.2	2	1	Primary	11548.5	314.589	2	1	2	-0.79778	-0.27213	1	1	1
TCGA-XF-A9SU	Bladder Urothelial Carcinoma	Muscle invasive urothelial carcinoma (pT2 or above)	5.98	2	2	Primary	9657.84	255.94	2	1	2
TCGA-XF-A9SV	Bladder Urothelial Carcinoma	Muscle invasive urothelial carcinoma (pT2 or above)	12.75	2	1	Primary	16585	570.75	2	1	2	0.45531	0.12191	3	2	2
TCGA-XF-A9SW	Bladder Urothelial Carcinoma	Muscle invasive urothelial carcinoma (pT2 or above)	11.89	2	1	Primary	4259.61	569.055	1	1	1	0.28274	-0.91613	2	2	1
TCGA-XF-A9SX	Bladder Urothelial Carcinoma	Muscle invasive urothelial carcinoma (pT2 or above)	23.62	2	2	Primary	7360.56	470.691	1	1	1	-0.44483	0.33331	4	1	2
TCGA-XF-A9SY	Bladder Urothelial Carcinoma	Muscle invasive urothelial carcinoma (pT2 or above)	21.02	1	2	Primary	1552.11	767.123	1	2	4	-1.7113	-1.2983	1	1	1
TCGA-XF-A9SZ	Bladder Urothelial Carcinoma	Muscle invasive urothelial carcinoma (pT2 or above)	28.22	2	1	Primary	15058.6	375.782	2	1	2	0.39578	-0.96834	2	2	1
TCGA-XF-A9T0	Bladder Urothelial Carcinoma	Muscle invasive urothelial carcinoma (pT2 or above)	26.25	1	1	Primary	8340.06	520.723	2	1	2	-1.2063	-1.0736	1	1	1
TCGA-XF-A9T2	Bladder Urothelial Carcinoma	Muscle invasive urothelial carcinoma (pT2 or above)	18.89	2	1	Primary	2346.84	778.511	1	2	4	-0.42747	0.3255	4	1	2
TCGA-XF-A9T3	Bladder Urothelial Carcinoma	Muscle invasive urothelial carcinoma (pT2 or above)	2.23	1	2	Primary	4904.56	706.257	1	2	4	-0.20498	-0.053299	1	1	1
TCGA-XF-A9T4	Bladder Urothelial Carcinoma	Muscle invasive urothelial carcinoma (pT2 or above)	16.26	2	1	Primary	3937.24	636.325	1	2	4	-0.069523	-0.47092	1	1	1
TCGA-XF-A9T5	Bladder Urothelial Carcinoma	Muscle invasive urothelial carcinoma (pT2 or above)	66.59	1	2	Primary	1997.74	478.527	1	1	1	-0.51883	0.37593	4	1	2
TCGA-XF-A9T6	Bladder Urothelial Carcinoma	Muscle invasive urothelial carcinoma (pT2 or above)	2.1	1	2	Primary	3944.91	144.727	1	1	1	-1.1044	-0.80406	1	1	1
TCGA-XF-A9T8	Bladder Urothelial Carcinoma	Muscle invasive urothelial carcinoma (pT2 or above)	13.73	2	1	Primary	3118.6	642.283	1	2	4	-1.5155	-1.6394	1	1	1
TCGA-XF-AAME	Bladder Urothelial Carcinoma	Muscle invasive urothelial carcinoma (pT2 or above)	92.9	2	2	Primary	2155.17	1176.65	1	2	4	-1.2156	-1.1393	1	1	1
TCGA-XF-AAMF	Bladder Urothelial Carcinoma	Muscle invasive urothelial carcinoma (pT2 or above)	10.81	2	1	Primary						0.8439	0.82145	3	2	2
TCGA-XF-AAMG	Bladder Urothelial Carcinoma	Muscle invasive urothelial carcinoma (pT2 or above)	110.51	1	1	Primary	3953.23	767.242	1	2	4	-0.84473	-0.49206	1	1	1
TCGA-XF-AAMH	Bladder Urothelial Carcinoma	Muscle invasive urothelial carcinoma (pT2 or above)	11.3	2	1	Primary	7780.86	264.644	2	1	2	0.50629	0.15819	3	2	2
TCGA-XF-AAMJ	Bladder Urothelial Carcinoma	Muscle invasive urothelial carcinoma (pT2 or above)	54.86	2	1	Primary	2129.62	853.005	1	2	4	-1.4616	-0.51679	1	1	1
TCGA-XF-AAML	Bladder Urothelial Carcinoma	Muscle invasive urothelial carcinoma (pT2 or above)	7.62	2	1	Primary	23763.8	388.819	2	1	2	-0.024961	-0.045796	1	1	1
TCGA-XF-AAMQ	Bladder Urothelial Carcinoma	Muscle invasive urothelial carcinoma (pT2 or above)	71.52	1	2	Primary	13650.7	698.356	2	2	3	1.715	0.66302	3	2	2
TCGA-XF-AAMR	Bladder Urothelial Carcinoma	Muscle invasive urothelial carcinoma (pT2 or above)	91.66	1	1	Primary	4598.03	1036.12	1	2	4
TCGA-XF-AAMT	Bladder Urothelial Carcinoma	Muscle invasive urothelial carcinoma (pT2 or above)	2.96	2	2	Primary	5261.87	779.319	1	2	4	-1.0438	0.085453	4	1	2
TCGA-XF-AAMW	Bladder Urothelial Carcinoma	Muscle invasive urothelial carcinoma (pT2 or above)	8.31	2	2	Primary	3326.93	763.287	1	2	4	-0.37993	-0.093696	1	1	1
TCGA-XF-AAMX	Bladder Urothelial Carcinoma	Muscle invasive urothelial carcinoma (pT2 or above)	6.77	2	2	Primary	5785.19	1219.05	1	2	4	0.11835	0.71049	4	1	2
TCGA-XF-AAMY	Bladder Urothelial Carcinoma	Muscle invasive urothelial carcinoma (pT2 or above)	98.92	1	1	Primary	9179.88	566.491	2	1	2	0.14547	0.13399	4	1	2
TCGA-XF-AAMZ	Bladder Urothelial Carcinoma	Muscle invasive urothelial carcinoma (pT2 or above)	44.28	2	2	Primary	13289.2	569.126	2	1	2	-0.33922	0.79281	4	1	2
TCGA-XF-AAN0	Bladder Urothelial Carcinoma	Muscle invasive urothelial carcinoma (pT2 or above)	56.44	2	1	Primary	15959.4	842.086	2	2	3	-0.11922	-0.26348	1	1	1
TCGA-XF-AAN1	Bladder Urothelial Carcinoma	Muscle invasive urothelial carcinoma (pT2 or above)	30.91	2	2	Primary	7001.39	305.402	1	1	1
TCGA-XF-AAN2	Bladder Urothelial Carcinoma	Muscle invasive urothelial carcinoma (pT2 or above)	61.4	2	1	Primary	5424.95	270.692	1	1	1	0.18272	0.51577	3	2	2
TCGA-XF-AAN3	Bladder Urothelial Carcinoma	Muscle invasive urothelial carcinoma (pT2 or above)	86.24	1	1	Primary	7674.66	907.216	2	2	3	-0.336	0.59862	4	1	2
TCGA-XF-AAN4	Bladder Urothelial Carcinoma	Muscle invasive urothelial carcinoma (pT2 or above)	27.04	2	2	Primary	1199.29	950.225	1	2	4	-1.5666	0.1946	4	1	2
TCGA-XF-AAN5	Bladder Urothelial Carcinoma	Muscle invasive urothelial carcinoma (pT2 or above)	75.33	1	2	Primary	3296.12	649.007	1	2	4	-1.2744	-0.46816	1	1	1
TCGA-XF-AAN7	Bladder Urothelial Carcinoma	Muscle invasive urothelial carcinoma (pT2 or above)	18.56	2	1	Primary	1911.24	782.756	1	2	4	-0.61036	0.92147	4	1	2
TCGA-XF-AAN8	Bladder Urothelial Carcinoma	Muscle invasive urothelial carcinoma (pT2 or above)	3.88	2	2	Primary	1053.18	625.831	1	2	4	-0.78123	0.84719	4	1	2
TCGA-YC-A89H	Bladder Urothelial Carcinoma	Muscle invasive urothelial carcinoma (pT2 or above)	18.82	1	2	Primary	8609.75	403.305	2	1	2	0.23314	-0.18349	2	2	1
TCGA-YC-A8S6	Bladder Urothelial Carcinoma	Muscle invasive urothelial carcinoma (pT2 or above)	9.63	1	1	Primary	4656.09	534.491	1	1	1	-0.79731	-0.27066	1	1	1
TCGA-YC-A9TC	Bladder Urothelial Carcinoma	Muscle invasive urothelial carcinoma (pT2 or above)	0.66	2	1	Primary	1740.11	600.037	1	2	4	-1.2523	-1.0966	1	1	1
TCGA-YF-AA3L	Bladder Urothelial Carcinoma	Muscle invasive urothelial carcinoma (pT2 or above)	11.96	1	2	Primary	21807.1	391.079	2	1	2
TCGA-YF-AA3M	Bladder Urothelial Carcinoma	Muscle invasive urothelial carcinoma (pT2 or above)	13.63	1	1	Primary	10461.1	640.695	2	2	3	-0.21395	-0.0082383	1	1	1
TCGA-ZF-A9R0	Bladder Urothelial Carcinoma	Muscle invasive urothelial carcinoma (pT2 or above)	22.34	2	1	Primary	12729.1	837.582	2	2	3	0.9069	0.5907	3	2	2
TCGA-ZF-A9R1	Bladder Urothelial Carcinoma	Muscle invasive urothelial carcinoma (pT2 or above)	25.39	1	1	Primary	11475.7	723.877	2	2	3	1.1044	0.26082	3	2	2
TCGA-ZF-A9R2	Bladder Urothelial Carcinoma	Muscle invasive urothelial carcinoma (pT2 or above)	21.09	1	1	Primary	8084.63	325.635	2	1	2	1.9807	0.18255	3	2	2
TCGA-ZF-A9R3	Bladder Urothelial Carcinoma	Muscle invasive urothelial carcinoma (pT2 or above)	31.18	2	2	Primary	8501.92	775.391	2	2	3
TCGA-ZF-A9R4	Bladder Urothelial Carcinoma	Muscle invasive urothelial carcinoma (pT2 or above)	30.26	1	1	Primary	13785.8	763.965	2	2	3
TCGA-ZF-A9R5	Bladder Urothelial Carcinoma	Muscle invasive urothelial carcinoma (pT2 or above)	35.81	1	1	Primary	4237.33	1740.09	1	2	4
TCGA-ZF-A9R7	Bladder Urothelial Carcinoma	Muscle invasive urothelial carcinoma (pT2 or above)	21.85	1	2	Primary	11791.8	851.185	2	2	3
TCGA-ZF-A9R9	Bladder Urothelial Carcinoma	Muscle invasive urothelial carcinoma (pT2 or above)	28.38	2	1	Primary	11617	723.926	2	2	3	0.79185	0.082869	3	2	2
TCGA-ZF-A9RC	Bladder Urothelial Carcinoma	Muscle invasive urothelial carcinoma (pT2 or above)	94.22	1	1	Primary	5803.63	580.06	1	1	1
TCGA-ZF-A9RD	Bladder Urothelial Carcinoma	Muscle invasive urothelial carcinoma (pT2 or above)	13.4	2	2	Primary	2368.19	379.803	1	1	1	-0.60883	-0.24402	1	1	1
TCGA-ZF-A9RE	Bladder Urothelial Carcinoma	Muscle invasive urothelial carcinoma (pT2 or above)	3.48	2	2	Primary	3470.96	903.037	1	2	4
TCGA-ZF-A9RF	Bladder Urothelial Carcinoma	Muscle invasive urothelial carcinoma (pT2 or above)	64.03	1	1	Primary	2172.95	651.062	1	2	4
TCGA-ZF-A9RG	Bladder Urothelial Carcinoma	Muscle invasive urothelial carcinoma (pT2 or above)	58.67	1	2	Primary						-1.3119	0.52873	4	1	2
TCGA-ZF-A9RL	Bladder Urothelial Carcinoma	Muscle invasive urothelial carcinoma (pT2 or above)	88.8	1	1	Primary	5819.65	891.362	1	2	4
TCGA-ZF-A9RM	Bladder Urothelial Carcinoma	Muscle invasive urothelial carcinoma (pT2 or above)	47.8	1	1	Primary	23072.1	745.539	2	2	3	1.2398	0.22786	3	2	2
TCGA-ZF-A9RN	Bladder Urothelial Carcinoma	Muscle invasive urothelial carcinoma (pT2 or above)	20.2	2	2	Primary	10145.5	264.042	2	1	2	1.1974	-0.059056	2	2	1
TCGA-ZF-AA4N	Bladder Urothelial Carcinoma		2.89	2	1	Primary	1332.94	1189.08	1	2	4	-0.95952	-0.090813	1	1	1
TCGA-ZF-AA4R	Bladder Urothelial Carcinoma	Muscle invasive urothelial carcinoma (pT2 or above)	34.03	2	1	Primary	3835.37	592.205	1	2	4
TCGA-ZF-AA4T	Bladder Urothelial Carcinoma	Muscle invasive urothelial carcinoma (pT2 or above)	19.68	2	1	Primary	172169	401.361	2	1	2	2.1916	-0.0033007	2	2	1
TCGA-ZF-AA4U	Bladder Urothelial Carcinoma	Muscle invasive urothelial carcinoma (pT2 or above)	8.61	2	1	Primary	6525.09	477.021	1	1	1
TCGA-ZF-AA4V	Bladder Urothelial Carcinoma	Muscle invasive urothelial carcinoma (pT2 or above)	59.33	1	1	Primary	3064.6	396.954	1	1	1	-0.23875	0.033635	4	1	2
TCGA-ZF-AA4W	Bladder Urothelial Carcinoma	Muscle invasive urothelial carcinoma (pT2 or above)	60.12	1	1	Primary	1819.51	314.69	1	1	1	-1.8252	-1.5652	1	1	1
TCGA-ZF-AA4X	Bladder Urothelial Carcinoma	Muscle invasive urothelial carcinoma (pT2 or above)	67.15	1	1	Primary	15882.7	587.894	2	1	2
TCGA-ZF-AA51	Bladder Urothelial Carcinoma	Muscle invasive urothelial carcinoma (pT2 or above)	56.31	1	2	Primary	7021.85	569.706	1	1	1	0.28285	0.59148	3	2	2
TCGA-ZF-AA52	Bladder Urothelial Carcinoma	Muscle invasive urothelial carcinoma (pT2 or above)	35.38	2	1	Primary	21957	373.969	2	1	2	-0.4104	-0.3176	1	1	1
TCGA-ZF-AA53	Bladder Urothelial Carcinoma	Muscle invasive urothelial carcinoma (pT2 or above)	57.85	1	1	Primary	1738.98	175.62	1	1	1	-0.4507	0.0098681	4	1	2
TCGA-ZF-AA54	Bladder Urothelial Carcinoma	Muscle invasive urothelial carcinoma (pT2 or above)	19.38	2	1	Primary	1273.79	841.599	1	2	4	-0.81775	0.77686	4	1	2
TCGA-ZF-AA56	Bladder Urothelial Carcinoma	Muscle invasive urothelial carcinoma (pT2 or above)	8.51	2	2	Primary	5614.47	655.492	1	2	4	-0.3051	0.36506	4	1	2
TCGA-ZF-AA58	Bladder Urothelial Carcinoma	Muscle invasive urothelial carcinoma (pT2 or above)	54.17	1	2	Primary	1075.04	457.841	1	1	1	-1.7897	-1.8714	1	1	1
TCGA-ZF-AA5H	Bladder Urothelial Carcinoma	Muscle invasive urothelial carcinoma (pT2 or above)	29.47	1	2	Primary	4373.49	411.177	1	1	1
TCGA-ZF-AA5N	Bladder Urothelial Carcinoma	Muscle invasive urothelial carcinoma (pT2 or above)	5.52	2	2	Primary	3763.19	368.098	1	1	1
TCGA-ZF-AA5P	Bladder Urothelial Carcinoma	Muscle invasive urothelial carcinoma (pT2 or above)	12.22	1	1	Primary	3683.16	599.222	1	2	4	-0.67524	0.21022	4	1	2

## Sheet: Supplementary Table 2.
	Supplementary Table 2. Association of ATM factors expressions in ERBB2/HER2 cohorts and clinicopathologic variables
				ERBB2 Non-Amplified cohort					ERBB2 Amplified cohort					HER2 Low cohort					HER2 High cohort
				ATM Non-Amplified		ATM Amplified			ATM Non-Amplified		ATM Amplified			ATM Low expression		ATM High expression			ATM Low expression		ATM High expression
				N	%	N	%	P value	N	%	N	%	P value	N	%	N	%	P value	N	%	N	%	P value
	Group age (Years)	>60		93	0.2252	98	0.2373	0.517	98	0.2373	99	0.2397	0.161	78	0.1889	81	0.1961	0.083	83	0.201	83	0.201	0.422
		≤60		7	0.0169	5	0.0121		6	0.0145	2	0.0048		9	0.0218	3	0.0073		2	0.0048	4	0.0097
		Unknown		0	0	1	0.0024		0	0	0	0		0	0	1	0.0024		0	0	0	0
	Gender	Male		73	0.1768	71	0.1719	0.523	81	0.1961	76	0.184	0.656	67	0.1622	58	0.1404	0.24	67	0.1622	66	0.1598	0.643
		Female		27	0.0654	32	0.0775		23	0.0557	25	0.0605		20	0.0484	26	0.063		18	0.0436	21	0.0508
		Unknown		0	0	1	0.0024		0	0	0	0		0	0	1	0.0024		0	0	0	0
	Tumor Grade	Low Grade		1	0.0024	3	0.0073	0.327	11	0.0266	6	0.0145	0.237	87	0.2107	83	0.201	_	75	0.1816	77	0.1864	0.871
		High Grade		99	0.2397	100	0.2421		92	0.2228	93	0.2252		0	0	0	0		9	0.0218	10	0.0242
		Unknown		0	0	1	0.0024		1	0.0024	2	0.0048		0	0	2	0.0048		1	0.0024	0	0
	Disease Stage	Stage III		37	0.0896	48	0.1162	0.13	33	0.0799	22	0.0533	0.111	30	0.0726	43	0.1041	.026*	24	0.0581	22	0.0533	0.395
		Stage IV		26	0.063	31	0.0751		32	0.0775	45	0.109		27	0.0654	26	0.063		34	0.0823	28	0.0678
		Stage II		36	0.0872	23	0.0557		39	0.0944	32	0.0775		30	0.0726	15	0.0363		24	0.0581	36	0.0872
		Unknown		1	0.0024	1	0.0024		0	0	1	0.0024		0	0	1	0.0024		2	0.0048	0	0
		Stage I		0	0	1	0.0024		0	0	1	0.0024		0	0	0	0		1	0.0024	1	0.0024
	Tumor Shape	Non-Papillary		77	0.1864	74	0.1792	0.382	55	0.1332	64	0.155	0.107	65	0.1574	70	0.1695	0.156	48	0.1162	45	0.109	0.528
		Papillary		21	0.0508	27	0.0654		49	0.1186	36	0.0872		21	0.0508	13	0.0315		36	0.0872	41	0.0993
		Unknown		2	0.0048	3	0.0073		0	0	1	0.0024		1	0.0024	2	0.0048		1	0.0024	1	0.0024
	Lymph Node	YES		71	0.1719	78	0.1889	0.302	74	0.1792	69	0.1671	0.573	65	0.1574	68	0.1646	0.123	53	0.1283	64	0.155	0.356
		NO		19	0.046	14	0.0339		26	0.063	20	0.0484		17	0.0412	9	0.0218		22	0.0533	19	0.046
		Unknown		10	0.0242	12	0.0291		4	0.0097	12	0.0291		5	0.0121	8	0.0194		10	0.0242	4	0.0097
	Lymph Node Stage	N0		66	0.1598	67	0.1622	0.23	60	0.1453	44	0.1065	0.236	51	0.1235	53	0.1283	0.887	41	0.0993	56	0.1356	0.137
		N2		13	0.0315	14	0.0339		19	0.046	29	0.0702		11	0.0266	12	0.0291		26	0.063	17	0.0412
		N1		12	0.0291	9	0.0218		12	0.0291	13	0.0315		13	0.0315	12	0.0291		5	0.0121	8	0.0194
		NX		9	0.0218	5	0.0121		11	0.0266	11	0.0266		8	0.0194	5	0.0121		9	0.0218	5	0.0121
		N3		0	0	4	0.0097		1	0.0024	3	0.0073		1	0.0024	2	0.0048		3	0.0073	1	0.0024
		Unknown		0	0	5	0.0121		1	0.0024	1	0.0024		3	0.0073	1	0.0024		1	0.0024	0	0
	Metastasis	YES		60	0.1453	54	0.1308	0.35	51	0.1235	45	0.109	0.563	53	0.1283	52	0.1259	0.873	42	0.1017	31	0.0751	0.068
		NO		40	0.0969	47	0.1138		53	0.1283	55	0.1332		31	0.0751	32	0.0775		43	0.1041	56	0.1356
		Unknown		0	0	3	0.0073		0	0	1	0.0024		3	0.0073	1	0.0024		0	0	0	0
	Metastasis Stage	MX		58	0.1404	50	0.1211	0.403	49	0.1186	42	0.1017	0.706	52	0.1259	51	0.1235	0.987	39	0.0944	26	0.063	0.091
		M0		40	0.0969	47	0.1138		53	0.1283	55	0.1332		31	0.0751	32	0.0775		43	0.1041	56	0.1356
		M1		2	0.0048	4	0.0097		2	0.0048	3	0.0073		1	0.0024	1	0.0024		0	0	0	0
		Unknown		0	0	3	0.0073		0	0	1	0.0024		3	0.0073	1	0.0024		3	0.0073	5	0.0121

## Sheet: Supplementary Table 3.
	Supplementary Table 3. Cytohubba provides 12 topological methods for the HER2/ATM + 66 overlapping proteins.
		Name	Uniprot ID	Betweenness	BottleNeck	Closeness	Clustering Coefficient	Degree	DMNC	EcCentricity	EPC	MCC	MNC	Radiality	Stress
		TP53	Q8J016	102.972	2	67	0.61465	67	1.06879	1	20.155	92200000000000	67	2.04478	1704
		ATM	Q13315	102.972	1	67	0.61465	67	1.06879	1	20.249	92200000000000	67	2.04478	1704
		MYC	P01106	98.407	1	66.5	0.62005	66	1.07307	0.5	19.635	92200000000000	66	2.02985	1630
		PTEN	P60484	80.1647	1	66	0.64038	65	1.10294	0.5	20.28	92200000000000	65	2.01493	1496
		ERBB2	P04626	92.9828	1	65.5	0.62153	64	1.06523	0.5	20.379	92200000000000	64	2	1526
		CTNNB1	P35222	71.5875	8	65	0.6554	63	1.11771	0.5	19.778	92200000000000	63	1.98507	1346
		CDKN2A	P42771	66.9451	1	65	0.65796	63	1.12208	0.5	20.002	92200000000000	63	1.98507	1336
		EGFR	Q9H2C9	72.7797	1	64.5	0.64199	62	1.08931	0.5	19.122	92200000000000	62	1.97015	1354
		KRAS	P01116	62.6898	4	63.5	0.66384	60	1.11476	0.5	19.706	92200000000000	60	1.9403	1190
		AKT1	P31749	57.8588	1	63.5	0.67345	60	1.13089	0.5	19.284	92200000000000	60	1.9403	1156
		BRCA1	P38398	59.5505	1	62.5	0.67574	58	1.1226	0.5	18.306	92200000000000	58	1.91045	1072
		MDM2	Q53XW0	43.6946	1	62	0.70927	57	1.17182	0.5	19.36	92200000000000	57	1.89552	928
		ESR1	P03372	45.6596	4	62	0.71491	57	1.18113	0.5	19.159	92200000000000	57	1.89552	910
		JUN	P05412	44.5501	1	61	0.71448	55	1.16708	0.5	19.401	92200000000000	55	1.86567	848
		CDK4	P11802	40.0036	1	60.5	0.70999	54	1.15299	0.5	18.902	92200000000000	54	1.85075	830
		NOTCH1	P46531	40.4508	1	60.5	0.71069	54	1.15412	0.5	18.051	92200000000000	54	1.85075	828
		CCNA2	P20248	35.0917	1	60	0.73149	53	1.18084	0.5	18.542	92200000000000	53	1.83582	740
		CDKN1A	P38936	28.738	1	60	0.75544	53	1.2195	0.5	18.561	92200000000000	53	1.83582	674
		CCNB1	P14635	36.1647	1	59.5	0.72549	52	1.16404	0.5	18.275	92200000000000	52	1.8209	728
		SMAD4	Q13485	40.7578	1	59	0.69961	51	1.11557	0.5	17.659	92200000000000	51	1.80597	766
		EZH2	Q15910	26.8809	1	58.5	0.74776	50	1.1848	0.5	18.414	92200000000000	50	1.79104	618
		MTOR	P42345	28.2942	1	58.5	0.76735	50	1.21585	0.5	18.215	92200000000000	50	1.79104	570
		PARP1	P09874	30.6984	1	58.5	0.74204	50	1.17575	0.5	16.585	92200000000000	50	1.79104	632
		CDKN1B	P46527	22.1676	1	58	0.77806	49	1.22486	0.5	16.918	92200000000000	49	1.77612	522
		HDAC1	Q13547	22.3649	1	57.5	0.77482	48	1.21172	0.5	17.731	92200000000000	48	1.76119	508
		RB1	P06400	20.7866	1	57	0.77613	47	1.20558	0.5	17.282	92200000000000	47	1.74627	484
		FOXO3	O43524	20.4116	1	56.5	0.79903	46	1.23259	0.5	16.945	92200000000000	46	1.73134	416
		CCNE1	P24864	20.7671	6	56	0.7798	45	1.19442	0.5	16.717	92200000000000	45	1.71642	436
		MAPK3	P27361	12.4568	1	55.5	0.8351	44	1.26986	0.5	16.807	92200000000000	44	1.70149	312
		AR	P10275	19.22	2	55.5	0.79493	44	1.20878	0.5	15.635	92200000000000	44	1.70149	388
		VEGFA	Q9H1W9	9.07756	1	54.5	0.8676	42	1.29956	0.5	16.231	92200000000000	42	1.67164	228
		MAPK1	P28482	14.2911	1	54	0.82439	41	1.22522	0.5	15.323	92200000000000	41	1.65672	288
		ABL1	P00519	13.1673	1	54	0.82927	41	1.23247	0.5	15.55	92200000000000	41	1.65672	280
		FOXO1	Q12778	13.5411	1	54	0.80854	41	1.20166	0.5	15.629	92200000000000	41	1.65672	314
		SKP2	Q13309	13.3365	1	53.5	0.82051	40	1.2097	0.5	15.295	92200000000000	40	1.64179	280
		CHEK2	Q9UGF1	11.1242	2	53.5	0.85256	40	1.25695	0.5	14.996	92200000000000	40	1.64179	230
		INS	P01308	15.1616	1	53.5	0.78974	40	1.16434	0.5	16.212	92200000000000	40	1.64179	328
		H2AFX	P16104	19.4589	1	53	0.73819	39	1.07939	0.5	14.852	92200000000000	39	1.62687	388
		CREB1	P16220	8.35049	1	52	0.85135	37	1.2236	0.5	14.896	92200000000000	37	1.59701	198
		PGR	P06401	5.19301	1	51.5	0.89206	36	1.27064	0.5	15.529	92200000000000	36	1.58209	136
		E2F1	Q01094	7.35672	1	51.5	0.86825	36	1.23672	0.5	14.9	92200000000000	36	1.58209	166
		RPS27A	Q9UPK7	9.76306	2	51	0.83361	35	1.17643	0.5	15.324	92200000000000	35	1.56716	198
		BCL2L11	Q8WYM1	7.51953	2	51	0.84706	35	1.1954	0.5	14.529	92200000000000	35	1.56716	182
		IL6	P05231	2.49561	1	51	0.93445	35	1.31874	0.5	14.898	92200000000000	35	1.56716	78
		CCNE2	O96020	3.0534	1	51	0.92269	35	1.30214	0.5	14.652	92200000000000	35	1.56716	92
		RAD51	E9PI54	7.8053	1	50.5	0.86275	34	1.20596	0.5	13.95	92200000000000	34	1.55224	154
		AKT2	P31751	14.7473	1	50.5	0.77362	34	1.08137	0.5	13.757	92200000000000	34	1.55224	254
		AURKB	Q96GD4	6.45536	1	50	0.85227	33	1.17961	0.5	14.212	92200000000000	33	1.53731	156
		UBC	Q9UPK7	8.86247	1	50	0.83712	33	1.15864	0.5	13.518	92200000000000	33	1.53731	172
		CYCS	P99999	2.69139	1	49.5	0.92137	32	1.2623	0.5	14.517	92200000000000	32	1.52239	78
		NPM1	Q96DC4	4.06575	1	49	0.88602	31	1.20111	0.5	14.25	92200000000000	31	1.50746	106
		UBB	Q9UPK7	4.75898	1	49	0.87312	31	1.18362	0.5	13.366	92200000000000	31	1.50746	118
		TSC2	Q8TAZ1	4.74691	1	48.5	0.86437	30	1.159	0.5	12.764	92200000000000	30	1.49254	118
		ARID1A	Q9HBJ5	5.33929	1	48.5	0.86897	30	1.16516	0.5	13.809	92200000000000	30	1.49254	114
		BMI1	P35226	2.91879	1	48.5	0.90575	30	1.21448	0.5	13.653	92200000000000	30	1.49254	82
		UBA52	Q9UPK7	5.19089	1	48.5	0.88736	30	1.18982	0.5	14.046	92200000000000	30	1.49254	98
		MLH1	P40692	5.10168	1	48	0.85222	29	1.12979	0.5	12.996	92200000000000	29	1.47761	120
		MSH2	P43246	5.85237	1	47.5	0.84656	28	1.10913	0.5	12.1	92200000000000	28	1.46269	116
		CDKN2B	P42772	2.10527	1	47.5	0.92328	28	1.20964	0.5	12.919	92200000000000	28	1.46269	58
		SMARCB1	Q12824	6.35128	1	47	0.78917	27	1.02132	0.5	11.606	92200000000000	27	1.44776	148
		HDAC6	Q9UBN7	3.29628	1	47	0.88604	27	1.14668	0.5	12.594	92200000000000	27	1.44776	80
		YAP1	P46937	5.32357	1	46	0.85667	25	1.08003	0.5	11.321	92200000000000	25	1.41791	86
		KMT2C	Q8NEZ4	2.20624	1	45	0.89328	23	1.09439	0.5	10.163	92200000000000	23	1.38806	54
		RICTOR	Q6R327	2.47803	1	44.5	0.90476	22	1.09151	0.5	10.564	92200000000000	22	1.37313	44
		RPTOR	Q8N122	1.21951	1	44.5	0.94805	22	1.14374	0.5	10.899	92200000000000	22	1.37313	24
		RRM2	P31350	0.90701	1	42.5	0.9281	18	1.0431	0.5	8.819	2620000000000	18	1.31343	22
		RHEB	Q15382	0.15584	1	42	0.98529	17	1.08478	0.5	8.545	5230000000000	17	1.29851	4
		WWOX	Q9NZC7	0.46268	1	39	0.90909	11	0.8484	0.5	6.627	443520	11	1.20896	10
	Abbreviations: Density of Maximum Neighborhood Component (DMNC), Edge Percolated Component (EPC), Maximal Clique Centrality (MCC), Maximum Neighborhood Component (MNC) and centralities based on shortest paths, such as Bottleneck (BN), EcCentricity, Closeness, Radiality, Betweenness, and Stress.

## Sheet: Supplementary Table 4.
	Supplementary Table 4. Alteration in the overlapping proteins depend on HER2 and ATM status
	Proteins	Mean 1	Mean 2	95.00% CI of diff.	Significant?	Summary	Adjusted P Value
	ATM + vs. ATM -	0.8527	-0.8881	1.294 to 2.187	Yes	****	<0.0001
	HER2 - vs. HER2 -	-0.7447	-0.8915	-0.2997 to 0.5932	No	ns	0.9915
	ABL1 vs. ABL1	0.1353	0.7277	-1.039 to -0.1459	Yes	**	0.0019
	SMAD4 vs. SMAD4	-0.1965	0.4009	-1.044 to -0.1509	Yes	**	0.0017
	AKT1 vs. AKT1	0.2701	-0.6191	0.4428 to 1.336	Yes	****	<0.0001
	AKT2 vs. AKT2	0.2701	-0.6191	0.4428 to 1.336	Yes	****	<0.0001
	RB1 vs. RB1	-0.1603	0.539	-1.146 to -0.2529	Yes	***	0.0001
	TSC2 vs. TSC2	0.09207	-0.7926	0.4383 to 1.331	Yes	****	<0.0001
	RPTOR vs. RPTOR	0.4604	-0.3134	0.3273 to 1.220	Yes	****	<0.0001
	MTOR vs. MTOR	0.1276	-0.8028	0.4839 to 1.377	Yes	****	<0.0001
	PARP1 vs. PARP1	-0.3448	0.1629	-0.9542 to -0.06126	Yes	*	0.0141
	ATM - vs. ATM +	-0.636	0.6715	-1.610 to -1.005	Yes	****	<0.0001
	HER2 + vs. HER2 +	0.9254	0.7109	-0.08805 to 0.5170	No	ns	0.3952
	ABL1 vs. ABL1	-0.4113	-0.4517	-0.2622 to 0.3428	No	ns	>0.9999
	SMAD4 vs. SMAD4	-0.09554	-0.1089	-0.2892 to 0.3159	No	ns	>0.9999
	AKT1 vs. AKT1	0.04149	0.3075	-0.5685 to 0.03655	No	ns	0.1323
	AKT2 vs. AKT2	0.04149	0.3075	-0.5685 to 0.03655	No	ns	0.1323
	RB1 vs. RB1	-0.1382	-0.2405	-0.2003 to 0.4048	No	ns	0.9893
	TSC2 vs. TSC2	0.2912	0.4094	-0.4208 to 0.1843	No	ns	0.9678
	RPTOR vs. RPTOR	-0.1045	-0.04259	-0.3644 to 0.2407	No	ns	0.9999
	MTOR vs. MTOR	0.2668	0.4084	-0.4441 to 0.1610	No	ns	0.8947
	PARP1 vs. PARP1	0.1598	0.0221	-0.1649 to 0.4402	No	ns	0.911

## Sheet: Supplementary Table 5.
	Supplementary Table 5. Gene ontology and KEGG pathway analysis of HER2, ATM and all 66 overlapping proteins (gene ontology (GO) functional enrichment analysis)
		Category	Function/Pathway	Count	P-value	Fold Enrichment	Bonferroni	Benjamini	Fisher Exact
		Molecular Function
			protein binding	67	5.4e-18	1.9	1.5e-15	1.5e-15	2.9e-18
			DNA binding	25	1e-08	3.7	2.8e-06	5.6e-07	2.6e-09
			protein kinase binding	20	2.2e-16	13.2	6.3e-14	3.1e-14	1.6e-17
			enzyme binding	19	4.8e-16	14.2	1.3e-13	4.5e-14	3.2e-17
			identical protein binding	18	3.5e-09	6	9.9e-07	2.5e-07	5.7e-10
			ATP binding	17	0.00019	2.8	0.053	0.0023	6.6e-05
			transcription factor activity, sequence-specific DNA binding	14	8.8e-05	3.6	0.024	0.0012	2.4e-05
			transcription factor binding	12	1.4e-08	10.5	4e-06	6.6e-07	1.3e-09
			chromatin binding	12	3.6e-07	7.6	0.0001	1.1e-05	4.6e-08
			sequence-specific DNA binding	12	5.5e-06	5.8	0.0016	0.00013	9.4e-07
			kinase activity	11	3.5e-08	11.3	1e-05	1.4e-06	3e-09
			protein heterodimerization activity	10	8.8e-05	5.3	0.024	0.0012	1.6e-05
			zinc ion binding	10	0.041	2.1	1	0.21	0.018
			transcription regulatory region DNA binding	9	1.9e-06	10.5	0.00055	5e-05	1.8e-07
			transcription coactivator activity	9	6e-06	9	0.0017	0.00013	6.4e-07
			ubiquitin protein ligase binding	9	1.7e-05	7.8	0.0049	0.00033	2.1e-06
			RNA polymerase II core promoter proximal region sequence-specific DNA binding	9	7.8e-05	6.3	0.022	0.0012	1.2e-05
			protein kinase activity	9	8.5e-05	6.2	0.024	0.0012	1.3e-05
			protein serine/threonine kinase activity	9	0.00012	5.9	0.032	0.0015	1.9e-05
			core promoter binding	7	1.9e-07	27.2	5.5e-05	6.9e-06	6.5e-09
			double-stranded DNA binding	7	8e-07	21.5	0.00023	2.3e-05	3.4e-08
			protein complex binding	7	0.00016	8.4	0.045	0.002	1.9e-05
			transcriptional activator activity, RNA polymerase II core promoter proximal region sequence-specific binding	7	0.00034	7.4	0.092	0.0036	4.5e-05
			protein homodimerization activity	7	0.069	2.4	1	0.28	0.027
			protein dimerization activity	6	0.00032	9.9	0.087	0.0035	3.1e-05
			protein C-terminus binding	6	0.00078	8.2	0.2	0.0071	9.1e-05
			RNA polymerase II transcription factor binding	5	3.6e-05	26.4	0.01	0.00063	1.2e-06
			protein phosphatase binding	5	0.00011	19.7	0.031	0.0015	5.4e-06
			beta-catenin binding	5	0.00031	15.1	0.085	0.0035	2e-05
			cyclin-dependent protein serine/threonine kinase inhibitor activity	4	9.6e-06	90.3	0.0027	0.00019	7.8e-08
			RNA polymerase II activating transcription factor binding	4	0.00046	26.1	0.12	0.0044	1.6e-05
			androgen receptor binding	4	0.00053	24.8	0.14	0.005	2e-05
			damaged DNA binding	4	0.002	15.8	0.43	0.017	0.00012
			RNA polymerase II distal enhancer sequence-specific DNA binding	4	0.0022	15.3	0.46	0.018	0.00014
			p53 binding	4	0.0024	14.8	0.49	0.019	0.00015
			protein N-terminus binding	4	0.0068	10.2	0.85	0.046	0.00063
			nitric-oxide synthase regulator activity	3	0.00043	93.1	0.11	0.0043	3.5e-06
			cyclin-dependent protein serine/threonine kinase regulator activity	3	0.0016	49.7	0.36	0.014	2.7e-05
			transcriptional activator activity, RNA polymerase II transcription factor binding	3	0.0018	46.5	0.4	0.015	3.4e-05
			R-SMAD binding	3	0.0031	35.5	0.58	0.024	7.9e-05
			protein phosphatase 2A binding	3	0.0051	27.6	0.76	0.037	0.00017
			steroid binding	3	0.0051	27.6	0.76	0.037	0.00017
			NF-kappaB binding	3	0.0063	24.8	0.83	0.044	0.00023
			repressing transcription factor binding	3	0.0085	21.3	0.91	0.057	0.00037
			phosphatase binding	3	0.014	16.6	0.98	0.084	0.00079
			steroid hormone receptor activity	3	0.021	13.3	1	0.12	0.0015
			chromatin DNA binding	3	0.022	12.8	1	0.13	0.0016
			ATPase binding	3	0.035	10.1	1	0.19	0.0033
			single-stranded DNA binding	3	0.053	8	1	0.24	0.0063
			transcriptional activator activity, RNA polymerase II transcription regulatory region sequence-specific binding	3	0.055	7.8	1	0.24	0.0066
			protease binding	3	0.061	7.4	1	0.26	0.0079
			histone deacetylase binding	3	0.062	7.3	1	0.26	0.0081
			protein tyrosine kinase activity	3	0.098	5.6	1	0.37	0.017
			TFIIIC-class transcription factor binding	2	0.012	165.5	0.97	0.074	4.8e-05
			RNA polymerase III type 1 promoter DNA binding	2	0.012	165.5	0.97	0.074	4.8e-05
			RNA polymerase III type 2 promoter DNA binding	2	0.012	165.5	0.97	0.074	4.8e-05
			RNA polymerase III type 3 promoter DNA binding	2	0.016	124.1	0.99	0.093	9.5e-05
			guanine/thymine mispair binding	2	0.016	124.1	0.99	0.093	9.5e-05
			Tat protein binding	2	0.035	55.2	1	0.19	0.00057
			receptor signaling protein tyrosine kinase activity	2	0.039	49.6	1	0.21	0.0007
			mismatched DNA binding	2	0.043	45.1	1	0.22	0.00086
			I-SMAD binding	2	0.043	45.1	1	0.22	0.00086
			NAD-dependent histone deacetylase activity (H3-K14 specific)	2	0.047	41.4	1	0.23	0.001
			cAMP response element binding	2	0.05	38.2	1	0.24	0.0012
			phosphotyrosine binding	2	0.05	38.2	1	0.24	0.0012
			MAP kinase activity	2	0.054	35.5	1	0.24	0.0014
			transcription factor activity, RNA polymerase II transcription factor binding	2	0.054	35.5	1	0.24	0.0014
			four-way junction DNA binding	2	0.054	35.5	1	0.24	0.0014
			platelet-derived growth factor receptor binding	2	0.058	33.1	1	0.25	0.0016
			SUMO transferase activity	2	0.062	31	1	0.26	0.0018
			proline-rich region binding	2	0.073	26.1	1	0.29	0.0026
			cyclin binding	2	0.076	24.8	1	0.3	0.0029
			promoter-specific chromatin binding	2	0.076	24.8	1	0.3	0.0029
			14-3-3 protein binding	2	0.091	20.7	1	0.35	0.0042
		Biological Process
			positive regulation of transcription from RNA polymerase II promoter	31	7.5e-20	7.8	1.2e-16	1.2e-16	9.3e-21
			positive regulation of transcription, DNA-templated	24	1.4e-18	11.5	2.3e-15	1.1e-15	1.1e-19
			negative regulation of transcription from RNA polymerase II promoter	22	2.9e-13	7.5	4.7e-10	5.9e-11	3.7e-14
			transcription, DNA-templated	22	1.4e-05	2.8	0.023	0.00032	4.9e-06
			positive regulation of apoptotic process	17	3.6e-14	14	5.9e-11	9.8e-12	2.4e-15
			negative regulation of cell proliferation	17	2.5e-12	10.6	4.2e-09	4.2e-10	2.3e-13
			negative regulation of apoptotic process	17	2.1e-11	9.2	3.4e-08	3.1e-09	2.1e-12
			positive regulation of cell proliferation	16	3.3e-10	8.5	5.4e-07	3.6e-08	3.7e-11
			cellular response to DNA damage stimulus	15	7.1e-14	17.8	1.2e-10	1.7e-11	3.7e-15
			negative regulation of transcription, DNA-templated	15	8.1e-09	7.4	1.3e-05	7e-07	1.1e-09
			cell cycle arrest	14	1e-14	24.5	1.7e-11	3.5e-12	3.7e-16
			response to drug	14	1.8e-10	11.4	3e-07	2.2e-08	1.5e-11
			signal transduction	14	0.00059	3	0.62	0.0071	0.00019
			regulation of transcription, DNA-templated	14	0.0059	2.3	1	0.045	0.0025
			DNA damage response, signal transduction by p53 class mediator resulting in cell cycle arrest	13	1.1e-17	51.8	1.7e-14	5.8e-15	1.6e-19
			regulation of signal transduction by p53 class mediator	12	2.1e-12	23.9	3.4e-09	3.7e-10	7.8e-14
			positive regulation of gene expression	12	6.4e-09	11.3	1.1e-05	6.2e-07	5.4e-10
			positive regulation of fibroblast proliferation	11	1.1e-14	50.3	1.7e-11	3.5e-12	1.7e-16
			MAPK cascade	11	8.2e-08	10.4	0.00013	4.5e-06	7.6e-09
			viral process	11	2.8e-07	9.1	0.00046	1.4e-05	3e-08
			cell proliferation	11	1.8e-06	7.4	0.0029	6.4e-05	2.3e-07
			protein phosphorylation	11	1.2e-05	6	0.02	0.00031	2e-06
			cellular response to hypoxia	10	1.4e-10	25.7	2.4e-07	1.8e-08	5.1e-12
			positive regulation of protein phosphorylation	10	1.8e-09	19.4	2.9e-06	1.8e-07	8.6e-11
			apoptotic process	10	0.0004	4.4	0.48	0.005	8.9e-05
			G1/S transition of mitotic cell cycle	9	6.8e-09	21.8	1.1e-05	6.2e-07	2.9e-10
			regulation of cell cycle	9	3.2e-08	17.9	5.2e-05	2.2e-06	1.7e-09
			positive regulation of NF-kappaB transcription factor activity	9	5.5e-08	16.7	9.1e-05	3.5e-06	3.1e-09
			G2/M transition of mitotic cell cycle	9	7e-08	16.2	0.00011	4.1e-06	4e-09
			in utero embryonic development	9	7.6e-07	11.9	0.0012	3.1e-05	6.1e-08
			ERBB2 signaling pathway	8	1.3e-10	52	2.2e-07	1.8e-08	2.1e-12
			macroautophagy	8	2.1e-08	26	3.4e-05	1.5e-06	7.2e-10
			transforming growth factor beta receptor signaling pathway	8	7.8e-08	21.5	0.00013	4.4e-06	3.4e-09
			peptidyl-serine phosphorylation	8	6.4e-07	15.8	0.0011	2.8e-05	3.8e-08
			negative regulation of gene expression	8	1.2e-06	14.4	0.002	4.6e-05	7.8e-08
			negative regulation of canonical Wnt signaling pathway	8	3.8e-06	12.1	0.0062	0.00012	3e-07
			protein autophosphorylation	8	5.4e-06	11.5	0.0089	0.00016	4.5e-07
			Fc-epsilon receptor signaling pathway	8	6.8e-06	11.1	0.011	0.00019	5.9e-07
			DNA repair	8	4.1e-05	8.4	0.065	0.00082	4.7e-06
			spermatogenesis	8	0.00084	5.1	0.75	0.0096	0.00016
			transcription from RNA polymerase II promoter	8	0.0043	3.9	1	0.035	0.0011
			positive regulation of neuron apoptotic process	7	1.7e-08	40.2	2.9e-05	1.4e-06	3.7e-10
			intrinsic apoptotic signaling pathway in response to DNA damage	7	3e-08	36.8	5e-05	2.2e-06	7.2e-10
			positive regulation of translation	7	6.4e-08	32.6	0.0001	3.9e-06	1.7e-09
			positive regulation of smooth muscle cell proliferation	7	1.4e-07	28.8	0.00022	7e-06	4.2e-09
			Ras protein signal transduction	7	3.4e-07	24.7	0.00057	1.7e-05	1.3e-08
			anaphase-promoting complex-dependent catabolic process	7	7.1e-07	21.9	0.0012	3.1e-05	3e-08
			positive regulation of peptidyl-tyrosine phosphorylation	7	8.9e-07	21.1	0.0015	3.5e-05	3.9e-08
			response to toxic substance	7	1.1e-06	20.3	0.0018	4.3e-05	5e-08
			Notch signaling pathway	7	6.4e-06	15	0.01	0.00018	4e-07
			protein sumoylation	7	7.1e-06	14.8	0.012	0.0002	4.5e-07
			protein ubiquitination involved in ubiquitin-dependent protein catabolic process	7	3.3e-05	11.3	0.052	0.00066	2.8e-06
			aging	7	5e-05	10.5	0.079	0.00098	4.6e-06
			positive regulation of ERK1 and ERK2 cascade	7	6.9e-05	9.9	0.11	0.0012	6.7e-06
			protein polyubiquitination	7	9.1e-05	9.4	0.14	0.0016	9.3e-06
			Wnt signaling pathway	7	0.0001	9.2	0.15	0.0017	1e-05
			cell division	7	0.0027	4.9	0.99	0.025	0.00052
			regulation of transcription from RNA polymerase II promoter	7	0.0082	3.9	1	0.057	0.002
			cellular response to gamma radiation	6	1.7e-08	70.6	2.8e-05	1.4e-06	1.8e-10
			glycogen biosynthetic process	6	5.4e-08	57	8.8e-05	3.5e-06	7.6e-10
			regulation of cyclin-dependent protein serine/threonine kinase activity	6	4.5e-07	38	0.00074	2.1e-05	1e-08
			androgen receptor signaling pathway	6	5.8e-07	36.1	0.00096	2.7e-05	1.4e-08
			positive regulation of nitric oxide biosynthetic process	6	7.4e-07	34.5	0.0012	3.1e-05	1.9e-08
			cellular response to hydrogen peroxide	6	3.1e-06	26	0.0051	0.0001	1.1e-07
			positive regulation of epithelial cell proliferation	6	4e-06	24.7	0.0066	0.00013	1.5e-07
			positive regulation of endothelial cell proliferation	6	8e-06	21.5	0.013	0.00021	3.5e-07
			fibroblast growth factor receptor signaling pathway	6	1.9e-05	18.1	0.03	0.00041	9.7e-07
			chromatin remodeling	6	2.4e-05	17.2	0.038	0.0005	1.3e-06
			response to estradiol	6	3.1e-05	16.3	0.05	0.00064	1.8e-06
			positive regulation of sequence-specific DNA binding transcription factor activity	6	6.2e-05	14.1	0.096	0.0012	4.1e-06
			phosphatidylinositol-mediated signaling	6	6.5e-05	14	0.1	0.0012	4.4e-06
			activation of MAPK activity	6	6.7e-05	13.8	0.1	0.0012	4.6e-06
			T cell receptor signaling pathway	6	0.00031	10	0.4	0.0041	3e-05
			positive regulation of I-kappaB kinase/NF-kappaB signaling	6	0.00046	9.2	0.53	0.0056	4.7e-05
			positive regulation of cell migration	6	0.00083	8.1	0.75	0.0096	9.9e-05
			proteasome-mediated ubiquitin-dependent protein catabolic process	6	0.0013	7.3	0.88	0.014	0.00017
			cell cycle	6	0.0017	6.8	0.94	0.017	0.00024
			replicative senescence	5	1.1e-07	102.9	0.00018	5.9e-06	7.3e-10
			nucleotide-excision repair, DNA duplex unwinding	5	1.6e-06	56.1	0.0026	6e-05	2.3e-08
			nucleotide-excision repair, DNA damage recognition	5	1.9e-06	53.7	0.0032	6.9e-05	3e-08
			positive regulation of epidermal growth factor receptor signaling pathway	5	2.3e-06	51.4	0.0038	8.1e-05	3.8e-08
			negative regulation of G1/S transition of mitotic cell cycle	5	2.7e-06	49.4	0.0045	9.4e-05	4.7e-08
			regulation of transcription from RNA polymerase II promoter in response to hypoxia	5	4.4e-06	44.1	0.0072	0.00014	8.6e-08
			positive regulation of telomerase activity	5	5.1e-06	42.6	0.0083	0.00015	1e-07
			nucleotide-excision repair, preincision complex assembly	5	5.1e-06	42.6	0.0083	0.00015	1e-07
			positive regulation of telomere maintenance via telomerase	5	7.7e-06	38.6	0.012	0.00021	1.7e-07
			global genome nucleotide-excision repair	5	7.7e-06	38.6	0.012	0.00021	1.7e-07
			DNA damage response, detection of DNA damage	5	1.2e-05	34.3	0.02	0.00031	3.2e-07
			negative regulation of epidermal growth factor receptor signaling pathway	5	1.2e-05	34.3	0.02	0.00031	3.2e-07
			nucleotide-excision repair, DNA incision, 5'-to lesion	5	1.4e-05	33.4	0.022	0.00032	3.7e-07
			nucleotide-excision repair, DNA incision	5	1.5e-05	32.5	0.025	0.00035	4.2e-07
			positive regulation of DNA replication	5	2.3e-05	29.4	0.037	0.0005	7.1e-07
			thymus development	5	2.5e-05	28.7	0.041	0.00053	8e-07
			interstrand cross-link repair	5	4.3e-05	25.2	0.068	0.00085	1.6e-06
			positive regulation of MAP kinase activity	5	8.9e-05	20.9	0.14	0.0015	4e-06
			cellular response to oxidative stress	5	0.00012	19.3	0.18	0.002	5.9e-06
			double-strand break repair	5	0.00014	18.7	0.2	0.0023	6.9e-06
			regulation of protein stability	5	0.00017	17.6	0.25	0.0028	9.3e-06
			negative regulation of ubiquitin-protein ligase activity involved in mitotic cell cycle	5	0.00018	17.4	0.26	0.0029	9.9e-06
			double-strand break repair via homologous recombination	5	0.00022	16.7	0.3	0.0033	1.2e-05
			regulation of cellular response to heat	5	0.00023	16.5	0.31	0.0034	1.3e-05
			positive regulation of ubiquitin-protein ligase activity involved in regulation of mitotic cell cycle transition	5	0.00024	16.2	0.32	0.0035	1.4e-05
			cellular response to insulin stimulus	5	0.00025	16	0.34	0.0035	1.5e-05
			regulation of phosphatidylinositol 3-kinase signaling	5	0.00026	15.8	0.35	0.0036	1.6e-05
			wound healing	5	0.00029	15.4	0.38	0.004	1.8e-05
			positive regulation of cell growth	5	0.00035	14.7	0.44	0.0045	2.3e-05
			positive regulation of protein kinase B signaling	5	0.00035	14.7	0.44	0.0045	2.3e-05
			negative regulation of protein kinase activity	5	0.00066	12.5	0.66	0.0079	5e-05
			regulation of mRNA stability	5	0.00076	12	0.71	0.0089	6e-05
			stimulatory C-type lectin receptor signaling pathway	5	0.00082	11.8	0.74	0.0094	6.6e-05
			cellular protein metabolic process	5	0.0013	10.5	0.87	0.013	0.00012
			tumor necrosis factor-mediated signaling pathway	5	0.0013	10.5	0.87	0.013	0.00012
			positive regulation of canonical Wnt signaling pathway	5	0.0013	10.3	0.89	0.014	0.00012
			negative regulation of cell growth	5	0.0014	10.2	0.9	0.014	0.00013
			protein stabilization	5	0.0021	9.1	0.97	0.02	0.00022
			transcription initiation from RNA polymerase II promoter	5	0.0032	8.1	0.99	0.028	0.00037
			axon guidance	5	0.0037	7.8	1	0.031	0.00046
			response to hypoxia	5	0.0049	7.2	1	0.039	0.00066
			heart development	5	0.0061	6.7	1	0.047	0.00087
			regulation of cell proliferation	5	0.0064	6.7	1	0.047	0.00091
			regulation of apoptotic process	5	0.01	5.8	1	0.07	0.0017
			innate immune response	5	0.093	2.9	1	0.36	0.03
			DNA damage induced protein phosphorylation	4	3.4e-06	123.5	0.0055	0.00011	1.7e-08
			positive regulation of transcription from RNA polymerase III promoter	4	9.8e-06	89.8	0.016	0.00026	7.9e-08
			regulation of necrotic cell death	4	1.3e-05	82.3	0.021	0.00031	1.2e-07
			virion assembly	4	1.3e-05	82.3	0.021	0.00031	1.2e-07
			positive regulation of lipid biosynthetic process	4	1.3e-05	82.3	0.021	0.00031	1.2e-07
			regulation of type I interferon production	4	1.7e-05	76	0.027	0.00037	1.7e-07
			MyD88-independent toll-like receptor signaling pathway	4	1.7e-05	76	0.027	0.00037	1.7e-07
			DNA damage response, signal transduction by p53 class mediator resulting in transcription of p21 class mediator	4	3.3e-05	61.7	0.052	0.00066	4.3e-07
			error-free translesion synthesis	4	5.6e-05	52	0.088	0.0011	9.1e-07
			error-prone translesion synthesis	4	5.6e-05	52	0.088	0.0011	9.1e-07
			negative regulation of phosphorylation	4	6.6e-05	49.4	0.1	0.0012	1.1e-06
			stress-activated MAPK cascade	4	7.7e-05	47	0.12	0.0014	1.4e-06
			response to X-ray	4	8.9e-05	44.9	0.14	0.0015	1.7e-06
			positive regulation of nitric-oxide synthase activity	4	8.9e-05	44.9	0.14	0.0015	1.7e-06
			nucleotide-excision repair, DNA gap filling	4	0.00012	41.2	0.17	0.0019	2.5e-06
			nucleotide-binding oligomerization domain containing signaling pathway	4	0.00013	39.5	0.19	0.0022	2.9e-06
			TRIF-dependent toll-like receptor signaling pathway	4	0.00019	35.3	0.26	0.0029	4.7e-06
			DNA damage checkpoint	4	0.00023	32.9	0.31	0.0034	6.2e-06
			regulation of tumor necrosis factor-mediated signaling pathway	4	0.00023	32.9	0.31	0.0034	6.2e-06
			negative regulation of type I interferon production	4	0.00023	32.9	0.31	0.0034	6.2e-06
			intrinsic apoptotic signaling pathway in response to DNA damage by p53 class mediator	4	0.00025	31.9	0.34	0.0035	7.1e-06
			response to gamma radiation	4	0.00025	31.9	0.34	0.0035	7.1e-06
			viral life cycle	4	0.00025	31.9	0.34	0.0035	7.1e-06
			cellular response to estradiol stimulus	4	0.00025	31.9	0.34	0.0035	7.1e-06
			cellular response to nerve growth factor stimulus	4	0.00025	31.9	0.34	0.0035	7.1e-06
			cellular response to epidermal growth factor stimulus	4	0.0003	29.9	0.39	0.0041	9.2e-06
			MyD88-dependent toll-like receptor signaling pathway	4	0.0003	29.9	0.39	0.0041	9.2e-06
			positive regulation of epithelial to mesenchymal transition	4	0.0003	29.9	0.39	0.0041	9.2e-06
			positive regulation of cell cycle	4	0.00033	29.1	0.42	0.0043	1e-05
			translesion synthesis	4	0.00039	27.4	0.48	0.005	1.3e-05
			negative regulation of neuron death	4	0.00054	24.7	0.59	0.0066	2e-05
			organ regeneration	4	0.00087	21	0.76	0.0098	3.8e-05
			JNK cascade	4	0.00098	20.2	0.8	0.011	4.5e-05
			intracellular transport of virus	4	0.0011	19.4	0.84	0.012	5.3e-05
			cell growth	4	0.0014	17.6	0.91	0.015	7.7e-05
			negative regulation of epithelial cell proliferation	4	0.0014	17.6	0.91	0.015	7.7e-05
			I-kappaB kinase/NF-kappaB signaling	4	0.0018	16.5	0.95	0.018	0.0001
			response to stress	4	0.0019	16.2	0.95	0.018	0.00011
			double-strand break repair via nonhomologous end joining	4	0.002	15.7	0.96	0.02	0.00012
			negative regulation of transforming growth factor beta receptor signaling pathway	4	0.0021	15.4	0.97	0.02	0.00013
			NIK/NF-kappaB signaling	4	0.0023	15	0.98	0.022	0.00015
			endosomal transport	4	0.0023	15	0.98	0.022	0.00015
			glucose metabolic process	4	0.0024	14.7	0.98	0.022	0.00016
			cellular response to drug	4	0.0026	14.3	0.99	0.024	0.00017
			negative regulation of cysteine-type endopeptidase activity involved in apoptotic process	4	0.0026	14.3	0.99	0.024	0.00017
			positive regulation of peptidyl-serine phosphorylation	4	0.0027	14.1	0.99	0.025	0.00018
			transcription-coupled nucleotide-excision repair	4	0.0032	13.3	0.99	0.028	0.00023
			circadian rhythm	4	0.0033	13.2	1	0.029	0.00024
			insulin receptor signaling pathway	4	0.0037	12.7	1	0.031	0.00028
			positive regulation of MAPK cascade	4	0.0041	12.2	1	0.034	0.00032
			Wnt signaling pathway, planar cell polarity pathway	4	0.0059	10.7	1	0.045	0.00053
			regulation of gene expression	4	0.0075	9.9	1	0.053	0.00072
			cellular protein modification process	4	0.0085	9.4	1	0.059	0.00086
			covalent chromatin modification	4	0.01	8.7	1	0.07	0.0011
			platelet activation	4	0.011	8.6	1	0.073	0.0012
			protein complex assembly	4	0.011	8.5	1	0.074	0.0013
			negative regulation of neuron apoptotic process	4	0.016	7.5	1	0.094	0.002
			ion transmembrane transport	4	0.052	4.7	1	0.24	0.01
			translation	4	0.08	3.9	1	0.32	0.019
			positive regulation of hydrogen peroxide-mediated programmed cell death	3	0.00016	148.2	0.23	0.0025	6.3e-07
			trachea formation	3	0.00023	123.5	0.32	0.0034	1.3e-06
			positive regulation of histone H3-K9 acetylation	3	0.00033	105.8	0.41	0.0043	2.2e-06
			tube formation	3	0.00043	92.6	0.51	0.0054	3.5e-06
			positive regulation of histone phosphorylation	3	0.00043	92.6	0.51	0.0054	3.5e-06
			Bergmann glial cell differentiation	3	0.00055	82.3	0.6	0.0067	5.2e-06
			striated muscle cell differentiation	3	0.00069	74.1	0.68	0.0081	7.5e-06
			positive regulation of intracellular estrogen receptor signaling pathway	3	0.00069	74.1	0.68	0.0081	7.5e-06
			negative regulation of cell size	3	0.00069	74.1	0.68	0.0081	7.5e-06
			cellular response to nutrient levels	3	0.001	61.7	0.81	0.011	1.4e-05
			determination of adult lifespan	3	0.0012	57	0.86	0.013	1.8e-05
			cellular response to estrogen stimulus	3	0.0012	57	0.86	0.013	1.8e-05
			regulation of myelination	3	0.0012	57	0.86	0.013	1.8e-05
			eyelid development in camera-type eye	3	0.0012	57	0.86	0.013	1.8e-05
			TOR signaling	3	0.0014	52.9	0.9	0.014	2.2e-05
			positive regulation of oligodendrocyte differentiation	3	0.0016	49.4	0.93	0.016	2.8e-05
			positive regulation of glycogen biosynthetic process	3	0.0016	49.4	0.93	0.016	2.8e-05
			positive regulation of telomere capping	3	0.0018	46.3	0.95	0.018	3.4e-05
			mammary gland alveolus development	3	0.0021	43.6	0.97	0.02	4.1e-05
			positive regulation of histone H3-K4 methylation	3	0.0021	43.6	0.97	0.02	4.1e-05
			positive regulation of neuron death	3	0.0021	43.6	0.97	0.02	4.1e-05
			response to hyperoxia	3	0.0021	43.6	0.97	0.02	4.1e-05
			cellular response to platelet-derived growth factor stimulus	3	0.0023	41.2	0.98	0.022	5e-05
			positive regulation of neuroblast proliferation	3	0.0028	37	0.99	0.026	6.9e-05
			negative regulation of cell cycle arrest	3	0.0028	37	0.99	0.026	6.9e-05
			neuronal stem cell population maintenance	3	0.0031	35.3	0.99	0.028	8e-05
			positive regulation of protein localization to nucleus	3	0.0031	35.3	0.99	0.028	8e-05
			negative regulation of proteolysis	3	0.0031	35.3	0.99	0.028	8e-05
			negative regulation of cyclin-dependent protein serine/threonine kinase activity	3	0.0034	33.7	1	0.03	9.3e-05
			cellular senescence	3	0.0038	32.2	1	0.031	0.00011
			cellular response to fatty acid	3	0.0038	32.2	1	0.031	0.00011
			cellular response to vascular endothelial growth factor stimulus	3	0.0038	32.2	1	0.031	0.00011
			ATP-dependent chromatin remodeling	3	0.0038	32.2	1	0.031	0.00011
			regulation of transcription involved in G1/S transition of mitotic cell cycle	3	0.0038	32.2	1	0.031	0.00011
			cell aging	3	0.0044	29.6	1	0.036	0.00014
			regulation of sequence-specific DNA binding transcription factor activity	3	0.0044	29.6	1	0.036	0.00014
			positive regulation of cell cycle arrest	3	0.0044	29.6	1	0.036	0.00014
			endocrine pancreas development	3	0.0048	28.5	1	0.038	0.00015
			negative regulation of mitotic cell cycle	3	0.0048	28.5	1	0.038	0.00015
			strand displacement	3	0.0048	28.5	1	0.038	0.00015
			positive regulation of mesenchymal cell proliferation	3	0.0048	28.5	1	0.038	0.00015
			intrinsic apoptotic signaling pathway by p53 class mediator	3	0.0052	27.4	1	0.041	0.00017
			positive regulation of TOR signaling	3	0.0052	27.4	1	0.041	0.00017
			regulation of cell motility	3	0.0055	26.5	1	0.043	0.00019
			positive regulation of mitotic cell cycle	3	0.0055	26.5	1	0.043	0.00019
			liver regeneration	3	0.0059	25.5	1	0.045	0.00022
			cellular response to dexamethasone stimulus	3	0.0059	25.5	1	0.045	0.00022
			reciprocal meiotic recombination	3	0.0063	24.7	1	0.047	0.00024
			intrinsic apoptotic signaling pathway	3	0.0063	24.7	1	0.047	0.00024
			positive regulation of DNA repair	3	0.0063	24.7	1	0.047	0.00024
			germ cell development	3	0.0063	24.7	1	0.047	0.00024
			positive regulation of protein insertion into mitochondrial membrane involved in apoptotic signaling pathway	3	0.0063	24.7	1	0.047	0.00024
			positive regulation of glucose import	3	0.0063	24.7	1	0.047	0.00024
			regulation of angiogenesis	3	0.0068	23.9	1	0.049	0.00026
			cellular response to ionizing radiation	3	0.0068	23.9	1	0.049	0.00026
			response to amino acid	3	0.0068	23.9	1	0.049	0.00026
			lipopolysaccharide-mediated signaling pathway	3	0.0072	23.2	1	0.052	0.00029
			positive regulation of vasoconstriction	3	0.0072	23.2	1	0.052	0.00029
			response to antibiotic	3	0.0072	23.2	1	0.052	0.00029
			protein kinase B signaling	3	0.0076	22.4	1	0.054	0.00032
			regulation of protein kinase activity	3	0.0081	21.8	1	0.057	0.00035
			DNA synthesis involved in DNA repair	3	0.0086	21.2	1	0.059	0.00038
			mismatch repair	3	0.0086	21.2	1	0.059	0.00038
			spleen development	3	0.0091	20.6	1	0.062	0.00041
			positive regulation of cell differentiation	3	0.0095	20	1	0.065	0.00045
			peptidyl-threonine phosphorylation	3	0.01	19.5	1	0.068	0.00048
			positive regulation of tyrosine phosphorylation of Stat3 protein	3	0.01	19.5	1	0.068	0.00048
			regulation of mitotic cell cycle	3	0.011	18.5	1	0.074	0.00056
			branching involved in ureteric bud morphogenesis	3	0.012	17.6	1	0.077	0.00065
			negative regulation of fat cell differentiation	3	0.012	17.6	1	0.077	0.00065
			ovarian follicle development	3	0.012	17.6	1	0.077	0.00065
			beta-catenin-TCF complex assembly	3	0.013	17.2	1	0.08	0.0007
			cellular response to UV	3	0.013	16.8	1	0.083	0.00075
			cellular response to growth factor stimulus	3	0.014	16.5	1	0.086	0.0008
			visual learning	3	0.014	16.5	1	0.086	0.0008
			forebrain development	3	0.014	16.1	1	0.089	0.00085
			regulation of actin cytoskeleton organization	3	0.015	15.8	1	0.093	0.00091
			social behavior	3	0.016	15.4	1	0.094	0.00096
			response to ionizing radiation	3	0.016	15.1	1	0.096	0.001
			regulation of autophagy	3	0.017	14.8	1	0.1	0.0011
			regulation of translation	3	0.018	14.2	1	0.11	0.0012
			odontogenesis of dentin-containing tooth	3	0.02	13.5	1	0.12	0.0014
			epidermal growth factor receptor signaling pathway	3	0.021	13.2	1	0.12	0.0015
			embryonic digit morphogenesis	3	0.021	13.2	1	0.12	0.0015
			negative regulation of ERK1 and ERK2 cascade	3	0.022	12.8	1	0.13	0.0017
			cellular response to organic cyclic compound	3	0.023	12.6	1	0.13	0.0018
			negative regulation of sequence-specific DNA binding transcription factor activity	3	0.024	12.3	1	0.13	0.0018
			protein localization	3	0.025	12.1	1	0.14	0.0019
			negative regulation of protein phosphorylation	3	0.025	12.1	1	0.14	0.0019
			response to estrogen	3	0.028	11.4	1	0.15	0.0023
			cellular response to mechanical stimulus	3	0.033	10.4	1	0.17	0.003
			liver development	3	0.035	10	1	0.18	0.0034
			lung development	3	0.037	9.7	1	0.19	0.0036
			T cell costimulation	3	0.039	9.5	1	0.19	0.0039
			activation of cysteine-type endopeptidase activity involved in apoptotic process	3	0.043	8.9	1	0.21	0.0046
			canonical Wnt signaling pathway	3	0.043	8.9	1	0.21	0.0046
			male gonad development	3	0.054	7.9	1	0.24	0.0065
			phosphorylation	3	0.06	7.4	1	0.26	0.0078
			glucose homeostasis	3	0.062	7.3	1	0.27	0.008
			response to oxidative stress	3	0.071	6.7	1	0.3	0.01
			cellular response to tumor necrosis factor	3	0.071	6.7	1	0.3	0.01
			Fc-gamma receptor signaling pathway involved in phagocytosis	3	0.091	5.8	1	0.36	0.015
			autophagy	3	0.099	5.6	1	0.38	0.017
			regulation of fibroblast proliferation	2	0.008	246.9	1	0.056	1.6e-05
			coronary vein morphogenesis	2	0.008	246.9	1	0.056	1.6e-05
			response to water-immersion restraint stress	2	0.012	164.6	1	0.076	4.8e-05
			fungiform papilla formation	2	0.012	164.6	1	0.076	4.8e-05
			apoptotic process involved in embryonic digit morphogenesis	2	0.012	164.6	1	0.076	4.8e-05
			antral ovarian follicle growth	2	0.012	164.6	1	0.076	4.8e-05
			cellular response to beta-amyloid	2	0.012	164.6	1	0.076	4.8e-05
			cardiac neural crest cell development involved in heart development	2	0.012	164.6	1	0.076	4.8e-05
			negative regulation of transcription involved in G1/S transition of mitotic cell cycle	2	0.012	164.6	1	0.076	4.8e-05
			cellular response to prolactin	2	0.012	164.6	1	0.076	4.8e-05
			MAPK import into nucleus	2	0.012	164.6	1	0.076	4.8e-05
			cardiac vascular smooth muscle cell development	2	0.012	164.6	1	0.076	4.8e-05
			response to UV-A	2	0.012	164.6	1	0.076	4.8e-05
			morphogenesis of an epithelial fold	2	0.016	123.5	1	0.094	9.6e-05
			response to epidermal growth factor	2	0.016	123.5	1	0.094	9.6e-05
			positive regulation of transcription from RNA polymerase II promoter in response to hypoxia	2	0.016	123.5	1	0.094	9.6e-05
			regulation of Golgi inheritance	2	0.016	123.5	1	0.094	9.6e-05
			negative regulation of plasma membrane long-chain fatty acid transport	2	0.016	123.5	1	0.094	9.6e-05
			positive regulation of type B pancreatic cell apoptotic process	2	0.016	123.5	1	0.094	9.6e-05
			mitochondrial depolarization	2	0.016	123.5	1	0.094	9.6e-05
			epithelial cell differentiation involved in prostate gland development	2	0.016	123.5	1	0.094	9.6e-05
			collateral sprouting	2	0.02	98.8	1	0.11	0.00016
			endocardial cell differentiation	2	0.02	98.8	1	0.11	0.00016
			cellular response to xenobiotic stimulus	2	0.02	98.8	1	0.11	0.00016
			caveolin-mediated endocytosis	2	0.02	98.8	1	0.11	0.00016
			negative regulation of immature T cell proliferation in thymus	2	0.02	98.8	1	0.11	0.00016
			cellular response to indole-3-methanol	2	0.02	98.8	1	0.11	0.00016
			cellular response to insulin-like growth factor stimulus	2	0.02	98.8	1	0.11	0.00016
			negative regulation of stress-activated MAPK cascade	2	0.024	82.3	1	0.13	0.00024
			centrosome cycle	2	0.024	82.3	1	0.13	0.00024
			hair follicle placode formation	2	0.024	82.3	1	0.13	0.00024
			protein localization to chromatin	2	0.024	82.3	1	0.13	0.00024
			negative regulation of ubiquitin-protein transferase activity	2	0.028	70.6	1	0.15	0.00033
			coronary artery morphogenesis	2	0.028	70.6	1	0.15	0.00033
			positive regulation of DNA-templated transcription, initiation	2	0.028	70.6	1	0.15	0.00033
			positive regulation of receptor biosynthetic process	2	0.028	70.6	1	0.15	0.00033
			peripheral nervous system myelin maintenance	2	0.028	70.6	1	0.15	0.00033
			prostate gland epithelium morphogenesis	2	0.028	70.6	1	0.15	0.00033
			positive regulation of transcription of nuclear large rRNA transcript from RNA polymerase I promoter	2	0.028	70.6	1	0.15	0.00033
			positive regulation of cyclin-dependent protein serine/threonine kinase activity involved in G1/S transition of mitotic cell cycle	2	0.031	61.7	1	0.16	0.00045
			prostate gland growth	2	0.031	61.7	1	0.16	0.00045
			regulation of stress-activated MAPK cascade	2	0.031	61.7	1	0.16	0.00045
			regulation of glycogen biosynthetic process	2	0.031	61.7	1	0.16	0.00045
			cellular response to antibiotic	2	0.031	61.7	1	0.16	0.00045
			regulation of early endosome to late endosome transport	2	0.031	61.7	1	0.16	0.00045
			cellular response to granulocyte macrophage colony-stimulating factor stimulus	2	0.031	61.7	1	0.16	0.00045
			regulation of neural precursor cell proliferation	2	0.031	61.7	1	0.16	0.00045
			positive regulation of cellular senescence	2	0.031	61.7	1	0.16	0.00045
			somatic stem cell division	2	0.035	54.9	1	0.18	0.00057
			meiotic telomere clustering	2	0.035	54.9	1	0.18	0.00057
			positive regulation of glucose metabolic process	2	0.035	54.9	1	0.18	0.00057
			chromatin-mediated maintenance of transcription	2	0.035	54.9	1	0.18	0.00057
			cell cycle checkpoint	2	0.035	54.9	1	0.18	0.00057
			outer ear morphogenesis	2	0.035	54.9	1	0.18	0.00057
			interleukin-6-mediated signaling pathway	2	0.035	54.9	1	0.18	0.00057
			negative regulation of stem cell differentiation	2	0.035	54.9	1	0.18	0.00057
			cardiac septum morphogenesis	2	0.039	49.4	1	0.19	0.00071
			response to glucagon	2	0.039	49.4	1	0.19	0.00071
			protein deacetylation	2	0.039	49.4	1	0.19	0.00071
			negative regulation of phosphatidylinositol 3-kinase signaling	2	0.039	49.4	1	0.19	0.00071
			positive regulation of glial cell proliferation	2	0.039	49.4	1	0.19	0.00071
			signal transduction in response to DNA damage	2	0.043	44.9	1	0.21	0.00087
			negative regulation of oligodendrocyte differentiation	2	0.043	44.9	1	0.21	0.00087
			seminiferous tubule development	2	0.043	44.9	1	0.21	0.00087
			regulation of ossification	2	0.043	44.9	1	0.21	0.00087
			atrioventricular valve morphogenesis	2	0.043	44.9	1	0.21	0.00087
			positive regulation of endothelial cell differentiation	2	0.043	44.9	1	0.21	0.00087
			regulation of synaptic transmission, GABAergic	2	0.047	41.2	1	0.22	0.001
			response to caffeine	2	0.047	41.2	1	0.22	0.001
			dendritic spine morphogenesis	2	0.047	41.2	1	0.22	0.001
			positive regulation of DNA damage response, signal transduction by p53 class mediator	2	0.047	41.2	1	0.22	0.001
			epithelial to mesenchymal transition involved in endocardial cushion formation	2	0.051	38	1	0.24	0.0012
			mitotic cell cycle arrest	2	0.051	38	1	0.24	0.0012
			response to arsenic-containing substance	2	0.051	38	1	0.24	0.0012
			oocyte development	2	0.051	38	1	0.24	0.0012
			positive regulation of SMAD protein import into nucleus	2	0.051	38	1	0.24	0.0012
			lung morphogenesis	2	0.051	38	1	0.24	0.0012
			negative regulation by host of viral transcription	2	0.051	38	1	0.24	0.0012
			mammary gland epithelial cell differentiation	2	0.051	38	1	0.24	0.0012
			positive regulation of glycolytic process	2	0.054	35.3	1	0.24	0.0014
			regulation of DNA methylation	2	0.054	35.3	1	0.24	0.0014
			positive regulation by host of viral transcription	2	0.054	35.3	1	0.24	0.0014
			cellular response to hepatocyte growth factor stimulus	2	0.054	35.3	1	0.24	0.0014
			uterus development	2	0.054	35.3	1	0.24	0.0014
			negative regulation of gluconeogenesis	2	0.054	35.3	1	0.24	0.0014
			negative regulation of B cell proliferation	2	0.054	35.3	1	0.24	0.0014
			negative regulation of oxidative stress-induced intrinsic apoptotic signaling pathway	2	0.054	35.3	1	0.24	0.0014
			regulation of protein catabolic process	2	0.054	35.3	1	0.24	0.0014
			cellular response to nitric oxide	2	0.054	35.3	1	0.24	0.0014
			insulin-like growth factor receptor signaling pathway	2	0.054	35.3	1	0.24	0.0014
			isotype switching	2	0.058	32.9	1	0.25	0.0016
			mRNA stabilization	2	0.058	32.9	1	0.25	0.0016
			JAK-STAT cascade involved in growth hormone signaling pathway	2	0.058	32.9	1	0.25	0.0016
			positive regulation of transcription regulatory region DNA binding	2	0.058	32.9	1	0.25	0.0016
			epithelial tube branching involved in lung morphogenesis	2	0.058	32.9	1	0.25	0.0016
			DNA double-strand break processing	2	0.058	32.9	1	0.25	0.0016
			positive regulation of cellular protein metabolic process	2	0.058	32.9	1	0.25	0.0016
			postreplication repair	2	0.058	32.9	1	0.25	0.0016
			energy reserve metabolic process	2	0.058	32.9	1	0.25	0.0016
			DNA damage response, signal transduction by p53 class mediator	2	0.058	32.9	1	0.25	0.0016
			endocardial cushion morphogenesis	2	0.062	30.9	1	0.27	0.0019
			positive regulation of dendrite development	2	0.062	30.9	1	0.27	0.0019
			response to growth factor	2	0.062	30.9	1	0.27	0.0019
			negative regulation of myotube differentiation	2	0.062	30.9	1	0.27	0.0019
			somatic hypermutation of immunoglobulin genes	2	0.062	30.9	1	0.27	0.0019
			nucleosome disassembly	2	0.066	29.1	1	0.28	0.0021
			gastrulation with mouth forming second	2	0.066	29.1	1	0.28	0.0021
			monocyte differentiation	2	0.066	29.1	1	0.28	0.0021
			oocyte maturation	2	0.069	27.4	1	0.29	0.0024
			face development	2	0.069	27.4	1	0.29	0.0024
			brain morphogenesis	2	0.069	27.4	1	0.29	0.0024
			negative regulation of protein serine/threonine kinase activity	2	0.069	27.4	1	0.29	0.0024
			positive regulation of histone acetylation	2	0.069	27.4	1	0.29	0.0024
			macrophage differentiation	2	0.069	27.4	1	0.29	0.0024
			cellular response to extracellular stimulus	2	0.069	27.4	1	0.29	0.0024
			cell fate specification	2	0.069	27.4	1	0.29	0.0024
			regulation of neurogenesis	2	0.073	26	1	0.3	0.0026
			labyrinthine layer blood vessel development	2	0.073	26	1	0.3	0.0026
			cellular response to zinc ion	2	0.073	26	1	0.3	0.0026
			apoptotic mitochondrial changes	2	0.073	26	1	0.3	0.0026
			tissue regeneration	2	0.073	26	1	0.3	0.0026
			positive regulation of protein export from nucleus	2	0.073	26	1	0.3	0.0026
			positive regulation of blood vessel endothelial cell migration	2	0.073	26	1	0.3	0.0026
			regulation of neuron projection development	2	0.073	26	1	0.3	0.0026
			regulation of cytoskeleton organization	2	0.073	26	1	0.3	0.0026
			regulation of cell size	2	0.077	24.7	1	0.31	0.0029
			endoderm development	2	0.081	23.5	1	0.32	0.0032
			intracellular estrogen receptor signaling pathway	2	0.081	23.5	1	0.32	0.0032
			histone H3 deacetylation	2	0.081	23.5	1	0.32	0.0032
			positive regulation of protein autophosphorylation	2	0.081	23.5	1	0.32	0.0032
			positive regulation of cardiac muscle cell proliferation	2	0.084	22.4	1	0.33	0.0035
			positive regulation of JAK-STAT cascade	2	0.084	22.4	1	0.33	0.0035
			response to morphine	2	0.088	21.5	1	0.35	0.0039
			branching morphogenesis of an epithelial tube	2	0.088	21.5	1	0.35	0.0039
			ERK1 and ERK2 cascade	2	0.092	20.6	1	0.36	0.0042
			positive regulation of transforming growth factor beta receptor signaling pathway	2	0.092	20.6	1	0.36	0.0042
			positive regulation of muscle cell differentiation	2	0.092	20.6	1	0.36	0.0042
			positive regulation of protein targeting to membrane	2	0.092	20.6	1	0.36	0.0042
			oligodendrocyte differentiation	2	0.095	19.8	1	0.37	0.0046
			thyroid gland development	2	0.095	19.8	1	0.37	0.0046
			positive regulation of phosphorylation	2	0.095	19.8	1	0.37	0.0046
			regulation of nitric-oxide synthase activity	2	0.099	19	1	0.38	0.0049
		Cellular Component
			nucleus	58	5.6e-21	2.9	1.2e-18	5.9e-19	1.9e-21
			nucleoplasm	55	1.7e-32	5.3	3.6e-30	3.6e-30	3.2e-33
			cytosol	44	9.9e-17	3.6	2.4e-14	7e-15	2.7e-17
			cytoplasm	40	4.1e-07	2.1	8.7e-05	1.5e-05	2e-07
			mitochondrion	18	4.4e-06	3.6	0.00094	0.00013	1.2e-06
			membrane	17	0.0053	2.1	0.68	0.059	0.0024
			protein complex	16	1.9e-11	10.4	4.1e-09	1e-09	1.8e-12
			nucleolus	13	6e-05	4.1	0.013	0.0014	1.4e-05
			nuclear chromatin	12	1.1e-10	16.7	2.3e-08	4.6e-09	6.1e-12
			perinuclear region of cytoplasm	10	0.00043	4.3	0.088	0.0083	9.6e-05
			Golgi apparatus	7	0.097	2.2	1	0.51	0.041
			PML body	6	3e-05	16.4	0.0064	0.00081	1.7e-06
			endosome membrane	6	0.00059	8.7	0.12	0.011	6.6e-05
			transcription factor complex	6	0.00072	8.3	0.14	0.012	8.3e-05
			focal adhesion	6	0.014	4.1	0.96	0.13	0.0034
			endocytic vesicle membrane	5	0.0001	20.3	0.021	0.0022	4.7e-06
			lysosomal membrane	5	0.018	4.9	0.98	0.15	0.0036
			chromatin	4	0.0043	12	0.6	0.055	0.00034
			spindle	4	0.01	8.9	0.88	0.11	0.0011
			nuclear chromosome, telomeric region	4	0.012	8.2	0.93	0.12	0.0014
			apical plasma membrane	4	0.092	3.7	1	0.49	0.023
			SWI/SNF complex	3	0.0014	53.6	0.25	0.019	2.2e-05
			cyclin-dependent protein kinase holoenzyme complex	3	0.0014	53.6	0.25	0.019	2.2e-05
			nuclear euchromatin	3	0.0044	29.8	0.61	0.055	0.00014
			condensed nuclear chromosome	3	0.0047	28.7	0.64	0.056	0.00015
			chromosome, telomeric region	3	0.012	17.5	0.93	0.12	0.00067
			nuclear chromosome	3	0.016	15.2	0.97	0.14	0.001
			caveola	3	0.024	12.4	0.99	0.19	0.0018
			receptor complex	3	0.08	6.3	1	0.45	0.012
			microtubule cytoskeleton	3	0.09	5.9	1	0.49	0.015
			Rb-E2F complex	2	0.011	178.7	0.91	0.11	4.1e-05
			TORC1 complex	2	0.025	76.6	1	0.19	0.00028
			spindle pole centrosome	2	0.036	53.6	1	0.27	0.00061
			TORC2 complex	2	0.043	44.7	1	0.3	0.00088
			npBAF complex	2	0.043	44.7	1	0.3	0.00088
			lateral element	2	0.05	38.3	1	0.32	0.0012
			nBAF complex	2	0.05	38.3	1	0.32	0.0012
			XY body	2	0.05	38.3	1	0.32	0.0012
			male germ cell nucleus	2	0.057	33.5	1	0.35	0.0016
			replication fork	2	0.061	31.5	1	0.35	0.0018
			pseudopodium	2	0.061	31.5	1	0.35	0.0018
		KEGG Pathway
			Pathways in cancer	35	1e-26	9.7	1.7e-24	1.7e-24	9.9e-28
			PI3K-Akt signaling pathway	26	3.4e-17	8.2	5.5e-15	6.9e-16	3.9e-18
			MicroRNAs in cancer	23	1.4e-15	8.8	2.3e-13	2.1e-14	1.4e-16
			Prostate cancer	22	1.7e-25	27.3	2.6e-23	1.3e-23	4.7e-27
			Hepatitis B	21	3.3e-19	15.8	5.3e-17	1.5e-17	1.8e-20
			Cell cycle	20	3.8e-19	17.6	6.1e-17	1.5e-17	1.9e-20
			FoxO signaling pathway	20	1.8e-18	16.3	2.8e-16	4.7e-17	9.4e-20
			Viral carcinogenesis	19	9.5e-14	10.1	1.5e-11	8.9e-13	8.6e-15
			HTLV-I infection	18	4.3e-11	7.7	6.9e-09	3.3e-10	5.2e-12
			Chronic myeloid leukemia	17	6.5e-19	25.8	1e-16	2.1e-17	2e-20
			Thyroid hormone signaling pathway	16	4.2e-14	15.2	6.7e-12	4.2e-13	2.5e-15
			Pancreatic cancer	15	2.1e-16	25.2	3.5e-14	3.3e-15	6.5e-18
			Glioma	15	2.1e-16	25.2	3.5e-14	3.3e-15	6.5e-18
			Proteoglycans in cancer	15	1.7e-09	8.2	2.7e-07	1.1e-08	1.9e-10
			Bladder cancer	14	9.8e-18	37.3	1.6e-15	2.2e-16	1.8e-19
			p53 signaling pathway	14	1.2e-14	22.8	1.9e-12	1.6e-13	4.2e-16
			Melanoma	14	2.7e-14	21.5	4.3e-12	3e-13	9.9e-16
			Small cell lung cancer	14	3.1e-13	18	4.9e-11	2.6e-12	1.5e-14
			Endometrial cancer	13	1.5e-14	27.3	2.3e-12	1.8e-13	4.1e-16
			Non-small cell lung cancer	13	3.9e-14	25.3	6.1e-12	4.1e-13	1.2e-15
			Colorectal cancer	13	1.4e-13	22.9	2.3e-11	1.3e-12	5.1e-15
			ErbB signaling pathway	13	9.9e-12	16.3	1.6e-09	7.9e-11	5.3e-13
			HIF-1 signaling pathway	12	6.2e-10	13.6	9.8e-08	4.1e-09	4e-11
			Epstein-Barr virus infection	12	8.2e-09	10.7	1.3e-06	5e-08	7e-10
			mTOR signaling pathway	11	6.2e-11	20.7	9.9e-09	4.5e-10	2.5e-12
			Central carbon metabolism in cancer	11	1.7e-10	18.8	2.7e-08	1.2e-09	7.8e-12
			AMPK signaling pathway	11	1.1e-07	9.8	1.8e-05	6.7e-07	1.1e-08
			Insulin signaling pathway	11	3.4e-07	8.7	5.4e-05	1.8e-06	3.6e-08
			Choline metabolism in cancer	10	2.4e-07	10.8	3.7e-05	1.3e-06	2e-08
			Transcriptional misregulation in cancer	10	1.6e-05	6.5	0.0025	7e-05	2.3e-06
			Focal adhesion	10	8.3e-05	5.3	0.013	0.00032	1.5e-05
			Progesterone-mediated oocyte maturation	9	9.2e-07	11.3	0.00015	4.9e-06	7.4e-08
			Estrogen signaling pathway	9	2.5e-06	9.9	0.00039	1.3e-05	2.3e-07
			Neurotrophin signaling pathway	9	1e-05	8.2	0.0017	4.7e-05	1.2e-06
			Signaling pathways regulating pluripotency of stem cells	9	3.2e-05	7	0.0051	0.00013	4.3e-06
			Rap1 signaling pathway	9	0.00054	4.7	0.082	0.0017	0.00011
			Ras signaling pathway	9	0.00088	4.3	0.13	0.0027	0.00019
			MAPK signaling pathway	9	0.0018	3.9	0.25	0.0054	0.00044
			Prolactin signaling pathway	8	2.9e-06	12.3	0.00046	1.4e-05	2.1e-07
			Insulin resistance	8	4.7e-05	8.1	0.0074	0.00019	5.4e-06
			Oocyte meiosis	8	5.6e-05	7.9	0.0088	0.00022	6.6e-06
			Measles	8	0.00017	6.6	0.027	0.00063	2.5e-05
			Hepatitis C	8	0.00017	6.6	0.027	0.00063	2.5e-05
			Acute myeloid leukemia	7	9.6e-06	13.6	0.0015	4.5e-05	6.3e-07
			Renal cell carcinoma	7	2.5e-05	11.6	0.004	0.00011	2e-06
			T cell receptor signaling pathway	7	0.00026	7.6	0.04	0.00089	3.2e-05
			TNF signaling pathway	7	0.00037	7.1	0.058	0.0012	4.9e-05
			Sphingolipid signaling pathway	7	0.00069	6.4	0.1	0.0021	0.0001
			Non-alcoholic fatty liver disease (NAFLD)	7	0.0023	5.1	0.3	0.0065	0.00042
			Influenza A	7	0.0046	4.4	0.52	0.012	0.00098
			Tuberculosis	7	0.005	4.3	0.55	0.013	0.0011
			Alcoholism	7	0.005	4.3	0.55	0.013	0.0011
			Thyroid cancer	6	5.1e-06	22.6	0.00081	2.4e-05	1.9e-07
			VEGF signaling pathway	6	0.0002	10.7	0.032	0.00072	1.7e-05
			B cell receptor signaling pathway	6	0.00036	9.5	0.056	0.0012	3.5e-05
			Adherens junction	6	0.00042	9.2	0.064	0.0014	4.2e-05
			Chagas disease (American trypanosomiasis)	6	0.0023	6.3	0.31	0.0067	0.00035
			Toll-like receptor signaling pathway	6	0.0025	6.2	0.33	0.0071	0.00039
			Cholinergic synapse	6	0.0031	5.9	0.39	0.0085	0.0005
			Osteoclast differentiation	6	0.0063	5	0.63	0.015	0.0012
			Oxytocin signaling pathway	6	0.011	4.4	0.83	0.025	0.0024
			cGMP-PKG signaling pathway	6	0.014	4.1	0.89	0.03	0.0031
			Chemokine signaling pathway	6	0.026	3.5	0.98	0.056	0.0068
			cAMP signaling pathway	6	0.032	3.3	0.99	0.069	0.0092
			Dorso-ventral axis formation	5	9e-05	20.2	0.014	0.00034	3.8e-06
			Apoptosis	5	0.0023	8.8	0.3	0.0065	0.00024
			Fc epsilon RI signaling pathway	5	0.0032	8	0.4	0.0085	0.00037
			TGF-beta signaling pathway	5	0.0067	6.5	0.66	0.016	0.00097
			GnRH signaling pathway	5	0.0089	6	0.76	0.021	0.0014
			Melanogenesis	5	0.012	5.5	0.86	0.028	0.0021
			Toxoplasmosis	5	0.017	5	0.93	0.037	0.0032
			Wnt signaling pathway	5	0.035	4	1	0.073	0.0084
			Adrenergic signaling in cardiomyocytes	5	0.035	4	1	0.073	0.0084
			Herpes simplex infection	5	0.082	3	1	0.16	0.026
			Prion diseases	4	0.0034	12.8	0.42	0.0091	0.00024
			Aldosterone-regulated sodium reabsorption	4	0.0051	11.2	0.55	0.013	0.00041
			Type II diabetes mellitus	4	0.009	9.1	0.76	0.021	0.00092
			Pertussis	4	0.03	5.8	0.99	0.064	0.0048
			Salmonella infection	4	0.038	5.3	1	0.078	0.0068
			Fc gamma R-mediated phagocytosis	4	0.04	5.2	1	0.08	0.0071
			Gap junction	4	0.045	5	1	0.089	0.0084
			Glucagon signaling pathway	4	0.059	4.4	1	0.12	0.013
			Fanconi anemia pathway	3	0.082	6.2	1	0.16	0.012
			Regulation of lipolysis in adipocytes	3	0.09	5.8	1	0.17	0.014
			NOD-like receptor signaling pathway	3	0.09	5.8	1	0.17	0.014
